# Supplementary material for: Profound and pervasive degradation of Madagascar’s freshwater wetlands and links with biodiversity
Source: PLoS One. 2017 Aug 8;12(8):e0182673. doi: 10.1371/journal.pone.0182673 (PMC5549726; doi:10.1371/journal.pone.0182673)
Supplement: S1 Table — (XLSX) [file pone.0182673.s001.xlsx]

## Sheet: Sheet1
						Size				Human disturbance												Biota									Invasives					Repeat Surveys
Lake	Ecoregion	Region	District	Commune	Date(s) visited	Surface Area (km²)	Watershed (km²)	Maximum depth		Marsh (km²)	Rice (km²)	Proportion watershed converted to rice	Ratio lake size to rice area	Proportion of marsh cleared	Proportion watershed not forested	Proportion of edge not forested	Sediment load (tonnes / km²)	Population density at lake (people / km²)	Mean population density in watershed (people / km²)		Benthic samples (number taken)	Benthic Inverts - overall density	Benthic inverts - taxa	Benthic inverts - chironomidae density	Benthic inverts - EPT	Non-endemic waterbirds	Endemic waterbirds	Endemic waterbirds list		Salvinia	Water hyacinth	Tilapia	Carp	Snakehead		Anas melleri	Tachybaptus pelzelnii
Matsaborimena	Northern highlands	Sofia	Bealanana	Bemanevika	16/10/2011, 06/02/2012 and 06/10/2012	0.4	2.1	3.1		0.05	0	0	0	0	0.2	0.221929	186.786	6.72412	6.7		10	458	10	297	53	3	4	MP, MD, MG, MPH								111	111
Andriakanala	Northern highlands	Sofia	Bealanana	Bemanevika	22/09/2011, 18/05/2012 and 08/10/2012	0.7	1.1	>80		0	0	0	0	1	0	0	32.2018	6.72412	6.7		10	1195	8	965	82	3	3	MP, MD, MG								111	111
Antafiandakana	Northern highlands	Sofia	Bealanana	Ambatoriha	13/06/2012, 07/11/2012 and 27/05/2013	3.4	1180	2		17	275	0.23	80.8824	0.941781	0.712732	1	665.086	17.2118	16.1		10	710	3	623	0	3	0				X	X	X	X		000	000
Antsaloana	Northern highlands	Sofia	Bealanana	Bealanana	14/06/2012, 04/11/2013 and 26/05/2013	0.03	0.9	8.1		0.05	1	0.1	33.3333	0.952381	0.885057	0.905722	230.031	23.3156	23.3		5	465	1	216	0	2	1	MD								001	000
Sofia	Northern highlands	Sofia	Bealanana	Marotolana	10/06/2012, 05/11/2012 and 29/05/2013	2.3	96	2.7		4.3	17.1	0.18	7.43478	0.799065	0.909285	0.997	387.93	15.1657	16.5		15	153	4	111	0	7	3	MD, MG, MPH			X	X				111	101
Andranotsinonina	Northern highlands	Sofia	Bealanana	Marotolana	11/06/2012, 02/06/2013 and 07/07/2014	0.01	0.1	2.9		0	0	0	0	1	0.888889	0.956284	3.965	16.8008	16.9		5	2606	5	2523	17	3	2	MD, MG								111	111
Hoffett	Northern highlands	Diana	Ambanja	Marotolana	2012-10-20	0.01	0.1	na		0.1	0	0	0	0	0	0	44.25	12.662	12.7		0	na	na	na	na	2	3	MD, MG, MPH
Andasinimamba	Central highlands	Sofia	Mandritsara	Ampatakamaroreny	2012-06-29	0.01	0.1	2.5		0.1	0	0	0	0	0	0	218.072	5.79427	5.8		0	na	na	na	na	3	2	MD, MG
Alaotra	Central highlands	Alaotra-Mangoro	Ambatondrazaka / Amparafaravola	Many	27/10/2011, 22/07/2012 and 08/12/2013	185	7971	0.9		342	1000	0.14	5.40541	0.745156	0.928461	0.992383	582.205	154.877	54.7		15	190	3	20	0	0	0			X	X	X	X	X		000	000
Small lakes in marsh	Central highlands	Alaotra-Mangoro	Amparafaravola	Sahamamy	28/10/2011, 23/07/2012 and 09/12/2013	4.1	7971	1.8		342	1000	0.14	243.902	0.745156	0.930086	0.98987	582.205	87.6896	54.7		15	247	2	171	0	3	1	MD		X	X	X	X	X		011	000
Sahamaloto (R)	Central highlands	Alaotra-Mangoro		Ambohitrarivo	2012-07-24	2.6	357	20		0.25	1.75	0.01	0.673077	0.875	0.987726	1	503.973	101.657	51.5		5	78	3	61	8.7	2	0				X	X	X	X
Antsomangana	Central highlands	Alaotra-Mangoro	Amparafaravola / Andilamena	Amboavory / Bemaitso	25/07/2012 and 10/11/2012	11	407	9		2.7	1.9	0.01	0.172727	0.413043	0.957071	1	751.926	58.5503	44.1		15	141	3	107	14	3	0			X	X	X	X	X		00	00
Vodivato (R)	Central highlands	Alaotra-Mangoro	Andilamena	Antanimenambaka	2012-07-26	0.2	24.4	3		0.06	2.6	0.11	13	0.977444	1	1	1022.78	5.71556	5.7		5	1437	3	987	0	2	0					X	X	X
Torotorofotsy	Central highlands	Alaotra-Mangoro	Moramanga	Andasibe	2012-07-21	0.1	78.6	0.5		0.6	6.4	0.08	64	0.914286	0.424204	0.75	69.8984	6.2586	6.3		5	87	3	9	0	0	1	MD				X	X
Amparihinandrianbavy	Central highlands	Analamanga	Anjozorobe	Marotsipoy	2012-08-01	2.5	16.7	0.8		2.6	1.6	0.1	0.64	0.380952	0.990845	0.997738	597.918	31.3284	29.3		5	22	1	22	0	3	1	MD				X		X		111	000
Ankarakaraka	Central highlands	Analamanga	Anjozorobe	Antanetibe	2012-08-02	3.5	950	3		0.2	49.8	0.05	14.2286	0.996	0.998838	1	1630.82	72.1372	124.1		5	251	2	130	0	2	0				X	X	X	X
Tsaratsotra	Central highlands	Analamanga	Ambohidratrimo	Ambohitrimanjaka	2012-08-04	0.04	307	0.9		0.1	35	0.1	875	0.997151	0.998176	1	932.364	2250.89	3198		5	78	2	35	0	3	1	MPH		X	X	X	X	X		000	000
Mantasoa (R)	Central highlands	Analamanga	Manjakandriana	Many	2012-07-28	10	93.3	10.2		0.1	0.4	0.01	0.04	0.8	0.971429	0.965233	1152.01	114.935	147.5		8	294	2	260	0	1	0					X	X	X
Tsiazompaniry (R)	Central highlands	Analamanga	Andramasina	Ambohimiadana / Tankafatra	2012-08-09	18	335	11		0	0	0	0	1	0.905047	0.999916	252.634	87.9339	99.2		8	422	1	422	0	0	0					X	X	X
Ambararatra	Central highlands	Bongolava	Fenoarivo-Centre	Mahajeby	2015-06-14	0.08	962	1.6		0.2	3.1	0.07	38.75	0.939394	0.84	0.37931	659.528	9.88157	9.9		5	142	3	121	0	3	1	MG				X	X
Itasy	Central highlands	Itasy	Miarinarivo / Soavinandriana	Many	2012-08-07	32	654	5.1		0.1	47.6	0.07	1.4875	0.997904	0.995177	1	1787.93	150.268	81.1		10	976	4	568	4.8	2	1	MD		X	X	X	X	X
Andranomena	Central highlands	Itasy	Miarinarivo	Analavory	2012-08-08	0.7	7.5	19		0.06	0.09	0.1	0.128571	0.6	1	1	4773.44	102.83	102.8		5	121	2	17	0	2	0				X	X	X	X
Andranobe	Central highlands	Vakinankaratra	Antsirabe	Antsirabe Urban / Ambano	2012-08-10	1.2	90.2	4.5		0.04	0.7	0.01	0.583333	0.945946	0.951348	1	612.939	249.715	921.5		5	260	3	156	0	0	0					X	X	X
Andrakiba	Central highlands	Vakinankaratra	Antsiraba	Antsirabe Urban	2012-08-11	1	102	50		0.1	3.8	0.04	3.8	0.974359	0.967228	1	734.811	147.972	141.9		5	87	1	87	0	0	0					X	X	X
Matsaborandreba	West coast	Sofia	Antsohihy	Andreba	2012-06-18	0.9	4852	2.7		0.67	1.5	0.2	1.66667	0.691244	0.72398	1	909.737	26.6541	13.2		5	26	2	17	0	4	0			X	X	X	X	X
Andrapongy	West coast	Sofia	Antsohihy	Ambodimandresy	2012-06-19	4.4	2319	2.7		0.24	4.16	0.14	0.945455	0.945455	0.898903	0.991215	1072.56	26.1795	21.8		9	156	2	130	0	0	0				X	X	X	X
Nanilezana	West coast	Sofia	Mandritsara	Amboaboa	2012-07-02	1	2736	0.7		0.11	24.6	0.25	24.6	0.995548	0.97075	1	2582.73	21.0246	31.5		5	398	3	78	0	2	0				X	X	X	X
Mazava	West coast	Sofia	Befandriana-Nord	Ambodimotso Atsimo	2012-07-03	1.5	4350	4.5		0.4	19	0.07	12.6667	0.979381	0.930091	0.912703	3124.29	45.6948	20.8		5	1134	1	1082	0	2	0			X	X	X	X	X
Betretreky	West coast	Sofia	Port Berge	Tsarahasina	2013-11-22	2.9	9712	2.3		0.1	344	0.09	118.621	0.999709	0.867032	0.6933	1361.12	21.5334	10.8		5	866	2	465	0	2	0				X	X	X	X
Sarodrano	West coast	Sofia	Port Berge	Amparihibe	2013-11-23	0.5	8021	3		4.6	300	0.09	600	0.984898	0.908734	1	1593.18	20.6417	10.8		5	271	1	184	0	2	1	HH			X	X	X	X
Amparihibe	West coast	Sofia	Port Berge	Amparihibe	2013-11-23	9.1	8021	1.4		0.1	300	0.09	32.967	0.999667	0.908636	0.851834	1632.77	20.6417	10.8		7	303	3	70	0	2	0			X	X	X	X	X
Amborovy	West coast	Betsiboka	Maevatanana	Meavatanana	2013-11-24	0.3	22777	2.6		0.1	0.8	0.13	2.66667	0.888889	0.974404	0.448802	1585.26	16.434	63.3		5	745	3	537	0	2	0					X	X	X
Amboavadomanana	West coast	Betsiboka	Maevatanana	Meavatanana	2013-11-24	0.6	22777	8		0.7	0	0.13	0	0	0.974403	0.594915	1585.26	16.434	63.3		5	190	1	147	0	1	1	HH				X	X	X
Kinkony	West coast	Boeny	Mitsinjo	Many	2013-05-23	125	18521	2.6		16.5	10	0.06	0.08	0.377358	0.858882	0.702686	517.321	6.10312	6.5		10	134	3	52	0	3	2	SR, FE			X	X	X			000	000
Small lake	West coast	Melaky	Antsalova	Masoarivo	2013-06-15	0.5	13323	0.9		0	0	0.17	0	0	0.931394	0.595435	736.864	4.75454	10.8		5	43	1	43	0	0	0					X	X	X
Soamalipo	West coast	Melaky	Antsalova	Masoarivo	2013-06-16	14.5	13323	4.1		0.37	0.54	0.17	0.0372414	0.593407	0.931322	0.314548	736.864	4.75239	10.8		10	584	6	468	17	2	2	FE, HH				X	X	X
Antsamaka	West coast	Melaky	Antsalova	Masoarivo	2013-06-14	1.2	13323	0.3		0.02	0	0.08	0	0	0.931391	0.463134	736.864	4.75454	10.8		6	35	2	0	0	6	0									000	000
Note: (R) indicates a man-made reservoir																												FE = Madagascar Fish Eagle; HH = Humblot's Heron; MD = Meller's duck; MG = Madagascar Grebe; MP = Madagascar Pochard; MPH = Madagascar Pond Heron; SR = Sakalava Rail								0=species not detected; 1=species detected
