# Supplementary material for: Profound and pervasive degradation of Madagascar’s freshwater wetlands and links with biodiversity
Source: PLoS One. 2017 Aug 8;12(8):e0182673. doi: 10.1371/journal.pone.0182673 (PMC5549726; doi:10.1371/journal.pone.0182673)
Supplement: S3 Table — Locations and disturbance variables for 973 wetlands predicted by GIS and confirmed against Landsat images. (XLSX) [file pone.0182673.s003.xlsx]

## Sheet: Export_Output
Lake details							Disturbance variables
Record number	Latitude	Longitude	Region	Surface area (km²)	PC1 score (lake condition)		Deforested land around lake (proportion)	Deforested land in watershed (proportion)	Population density by lake (people km-2)	Population density over watershed (people km-2)	Sedimentation (tonnes km-2)
1	-23.5541	46.1427	Central Highlands	0.32	-0.21		1	0.997519	13.4162	13.4362	986.511
2	-23.4542	46.16	Central Highlands	0.51	-0.03		1	0.975904	8.92792	11.899	1067.4
3	-22.3301	46.5898	Central Highlands	0.11	0.06		1	0.967135	7.4115	7.66996	1621.43
4	-22.1956	46.1078	Central Highlands	1.49	0.01		1	0.948275	7.46459	15.8194	928.258
5	-21.8802	46.8574	Central Highlands	0.04	-1.28		1	0.790175	108.639	73.8128	1290.71
6	-20.3021	46.8999	Central Highlands	0.09	-1.25		1	0.966499	50.0762	82.493	1222.35
7	-20.285	46.8802	Central Highlands	0.3	-1.25		1	0.966499	50.0762	82.493	1222.35
8	-20.2524	46.862	Central Highlands	0.12	-1.52		1	0.983744	54.0547	167.841	1168.81
9	-20.2344	46.8634	Central Highlands	0.04	-1.61		1	0.983744	69.7189	167.841	1168.81
10	-20.223	46.879	Central Highlands	0.12	-1.5		1	0.983744	51.5874	167.841	1168.81
11	-19.8728	46.9694	Central Highlands	0.9	-1.91		1	1	147.972	249.715	767.323
12	-19.8155	47.0071	Central Highlands	0.04	-2.61		1	1	939.526	249.715	935.604
13	-19.3616	46.9614	Central Highlands	0.06	1		0.60423	0.575385	76.5802	76.5802	6.14215
14	-19.2968	46.6519	Central Highlands	0.27	-0.99		1	1	47.9136	47.9136	798.195
15	-19.2737	47.8539	Central Highlands	16.07	-1.06		0.99987	0.906936	87.9339	90.0377	331.137
16	-19.1256	46.8909	Central Highlands	0.2	-1.45		1	1	65.2699	65.2699	2097.81
17	-19.1169	46.8774	Central Highlands	0.16	-1.47		1	0.991653	88.419	68.2	1481.42
18	-19.1166	46.8154	Central Highlands	0.09	-1.55		1	0.990469	96.6863	74.1049	1655.82
19	-19.1012	46.8279	Central Highlands	0.17	-1.51		1	0.992464	96.6863	74.8088	1361.81
20	-19.0975	46.8537	Central Highlands	0.12	-1.49		1	0.992464	92.8948	74.8088	1361.81
21	-19.0946	46.8083	Central Highlands	0.11	-1.55		1	0.990469	96.6863	74.1049	1655.82
22	-19.0886	46.8302	Central Highlands	0.04	-1.51		1	0.992464	96.6863	74.8088	1361.81
23	-19.0851	46.8247	Central Highlands	0.11	-1.51		1	0.992464	96.6863	74.8088	1361.81
24	-19.0825	46.8407	Central Highlands	0.57	-1.47		0.979143	0.992464	92.8948	74.8088	1361.81
25	-19.0822	47.569	Central Highlands	0.09	-1.8		1	0.99797	264.826	99.1773	757.545
26	-19.0813	46.6654	Central Highlands	0.18	-2.33		1	1	123.348	95.1575	16076.5
27	-19.0789	46.8619	Central Highlands	0.32	-1.44		1	0.993009	92.8948	67.6706	1275.64
28	-19.0739	46.8572	Central Highlands	0.04	-1.44		1	0.993009	92.8948	67.6706	1275.64
29	-19.0664	46.7797	Central Highlands	30.59	-1.77		0.99978	0.991938	150.268	83.0573	1787.25
30	-19.0595	46.8842	Central Highlands	0.06	-1.48		1	0.992265	92.8948	72.7154	1328.09
31	-19.0589	46.8781	Central Highlands	0.22	-1.48		1	0.992265	92.8948	72.7154	1328.09
32	-19.0539	46.8899	Central Highlands	0.22	-1.48		1	0.992265	92.8948	72.7154	1328.09
33	-19.0145	46.7524	Central Highlands	0.24	-0.81		1	0.893396	94.7317	113.381	95.9475
34	-19.007	47.8756	Central Highlands	10.41	-1.76		0.977072	0.968255	138.96	147.266	1173.32
35	-18.9326	47.5536	Central Highlands	0.29	-2.85		1	0.983069	1977.67	172.829	1481.37
36	-18.9155	47.5219	Central Highlands	0.17	-3.2		1	0.983069	5366.65	172.829	1481.37
37	-18.9056	46.661	Central Highlands	0.35	-1.98		1	1	102.83	102.83	4925.95
38	-18.9036	46.5257	Central Highlands	0.26	-0.58		1	0.998824	26.9958	26.6731	739.04
39	-18.8897	46.6953	Central Highlands	0.4	-2.04		1	1	120.761	120.761	4107.34
40	-18.8661	46.5412	Central Highlands	0.22	-1.08		1	0.999822	26.146	67.1518	1618.66
41	-18.8544	46.7417	Central Highlands	0.64	-2.07		1	1	148.723	148.723	2629.11
42	-18.8315	47.4774	Central Highlands	1.08	-3.27		1	0.998044	812.91	2467.13	810.42
43	-18.8281	46.7643	Central Highlands	0.07	-2.03		1	1	148.682	148.436	2285.03
44	-18.8268	47.4479	Central Highlands	0.43	-3.15		1	0.998044	578.263	2467.13	810.42
45	-18.799	47.4982	Central Highlands	2.89	-3.39		1	0.997561	812.91	2954.56	1022.18
46	-18.7609	47.1767	Central Highlands	0.15	-1.89		1	0.982938	62.0568	422.904	1265.58
47	-18.7433	46.4965	Central Highlands	0.32	-0.39		1	1	20.8055	20.8055	681.605
48	-18.7306	48.2417	Central Highlands	0.23	-0.29		1	1	59.0681	59.0681	32.6803
49	-18.7142	46.6525	Central Highlands	0.17	-1.05		1	1	49.7014	26.6647	1951.25
50	-18.6969	48.2559	Central Highlands	0.11	0.1		1	1	13.5979	13.5979	299.406
51	-18.6427	46.5135	Central Highlands	0.16	-0.54		1	1	25.9934	25.9934	689.025
52	-18.6155	46.2259	Central Highlands	0.06	0.06		0.904908	0.998714	12.499	12.6274	629.338
53	-18.5469	48.4136	Central Highlands	0.04	0.32		1	0.778394	19.2699	19.2699	156.684
54	-18.5426	48.2467	Central Highlands	0.04	0.23		1	1	21.9629	21.9629	56.1525
55	-18.465	47.1601	Central Highlands	0.14	-0.48		1	1	17.4238	17.4238	1485.61
56	-18.4389	47.5543	Central Highlands	0.17	-1.76		1	0.998308	71.4034	184.824	1681.83
57	-18.4316	47.5432	Central Highlands	0.79	-1.76		1	0.998308	71.4034	184.824	1681.83
58	-18.3766	48.2571	Central Highlands	0.19	-0.73		1	0.952107	43.8354	45.6721	446.822
59	-18.3677	47.5692	Central Highlands	2.53	-1.62		1	0.998172	72.1372	126.881	1576.63
60	-18.363	47.6059	Central Highlands	1.45	-0.8		1	1	41.0322	15.8112	1861.47
61	-18.2826	48.2529	Central Highlands	0.89	-0.8		1	0.938912	59.6171	43.3521	438.254
62	-18.2791	47.62	Central Highlands	0.32	-0.9		1	1	57.7514	20.8149	1238.46
63	-18.2698	47.6189	Central Highlands	0.07	-0.9		1	1	57.7514	20.8149	1238.46
64	-18.2655	47.6573	Central Highlands	0.24	-1.04		1	0.941528	50.1217	48.5082	1188.89
65	-18.232	46.0761	Central Highlands	0.06	0.02		1	1	9.88157	9.88157	849.333
66	-18.1928	45.9803	Central Highlands	0.06	0.21		0.936975	0.978869	9.88157	10.5175	554.924
67	-18.1551	45.9894	Central Highlands	0.07	0.19		0.973988	0.972938	9.88157	10.631	533.137
68	-18.144	45.9927	Central Highlands	0.1	0.18		0.922395	0.980327	9.88157	10.306	672.355
69	-18.137	48.2699	Central Highlands	0.17	-0.94		1	1	54.4384	54.4384	492.346
70	-18.1279	48.2738	Central Highlands	0.06	-0.87		1	1	54.4384	54.4384	373.389
71	-18.1011	47.6906	Central Highlands	0.26	-0.84		1	0.936595	28.1665	28.3203	2320.79
72	-18.0188	47.7873	Central Highlands	1.55	-0.62		1	0.991127	31.3284	31.3284	598.635
73	-17.9636	48.4364	Central Highlands	1.35	0.06		1	0.719226	14.6517	12.5935	1327.41
74	-17.9497	48.2405	Central Highlands	0.43	-0.09		1	0.999663	6.8135	26.2235	657.993
75	-17.8453	46.4455	Central Highlands	0.34	1.19		0.227557	0.836308	13.5246	12.2046	693.143
76	-17.6863	47.404	Central Highlands	0.23	0.38		0.874092	0.971443	5.34405	5.34405	1708.68
77	-17.6482	48.1788	Central Highlands	0.17	-0.93		1	1	115.318	49.429	195.252
78	-17.4874	48.3112	Central Highlands	0.33	-1.3		1	0.99871	87.5259	87.5259	571.897
79	-17.4804	48.5219	Central Highlands	185.2	-1.23		0.990341	0.913748	154.877	57.0705	526.976
80	-17.4335	48.3176	Central Highlands	3.66	-1.13		1	0.985572	101.657	51.4552	504.29
81	-17.322	48.4169	Central Highlands	0.27	-1.12		1	1	49.4692	49.4692	1218.14
82	-17.2516	48.3566	Central Highlands	0.14	-0.89		1	0.980769	49.4692	42.876	657.548
83	-17.2281	48.3425	Central Highlands	0.06	-0.9		0.994366	0.980536	49.4692	44.8701	659.003
84	-17.2029	48.403	Central Highlands	0.04	-0.91		1	0.971712	51.3497	44.0995	694.416
85	-17.1963	48.4614	Central Highlands	8.61	-0.95		1	0.950299	58.5503	43.7501	749.319
86	-17.1716	48.4154	Central Highlands	0.04	-0.92		1	0.997884	51.3497	43.8908	627.363
87	-17.1468	48.399	Central Highlands	0.04	-1.04		1	0.997839	66.4407	49.3072	628.814
88	-17.1397	48.4091	Central Highlands	0.13	-1.04		1	0.997839	66.4407	49.3072	628.814
89	-17.0563	48.551	Central Highlands	0.22	-0.17		1	0.998914	12.7078	13.0464	947.388
90	-17.0189	48.5141	Central Highlands	0.14	-0.35		1	1	11.3949	25.8662	950.468
91	-16.9273	48.5243	Central Highlands	0.38	0.32		1	1	5.71556	5.71556	975.736
92	-24.0652	47.4274	East Coast	1.67	0.43		1	0.999406	8.01096	8.01096	300
93	-23.5815	47.5393	East Coast	0.12	-0.72		1	0.790527	38.339	36.1973	1471.38
94	-22.0935	47.923	East Coast	0.51	-0.09		0.956391	0.968094	56.2893	56.2893	24.0236
95	-22.0681	47.9149	East Coast	2.04	-0.3		0.979902	0.968513	16.9553	104.7	109.185
96	-22.0467	47.9195	East Coast	0.8	0.3		0.989278	0.955354	72.2568	16.9553	15.4551
97	-21.5211	48.2446	East Coast	0.82	0.87		1	0.964565	43.7621	43.7621	0.0744859
98	-21.454	48.28	East Coast	0.07	-0.03		1	0.994169	28.7317	24.6446	95.9298
99	-21.4113	48.2714	East Coast	11.03	-0.03		0.998941	0.995267	28.7317	24.4771	96.7329
100	-21.3759	48.3088	East Coast	0.58	-0.05		1	0.732904	28.7317	28.7317	300
101	-21.2238	48.3488	East Coast	0.03	0.28		1	1	77.3082	77.3082	1.04645
102	-21.0594	48.3869	East Coast	0.34	-0.23		1	0.983791	37.8646	26.9621	133.78
103	-21.0468	48.4072	East Coast	0.04	0.31		1	0.87451	37.8646	37.8646	18.7437
104	-21.0448	48.3948	East Coast	0.06	-0.21		1	0.984535	37.8646	26.9621	123.086
105	-20.7536	48.4533	East Coast	0.18	-0.58		1	0.998901	63.2504	70.132	74.4695
106	-20.73	48.4736	East Coast	2.75	-0.48		1	0.987107	63.2504	70.3137	54.4337
107	-20.7093	48.4863	East Coast	0.06	0.83		1	0.794587	63.2504	63.2504	0.0872271
108	-20.706	48.4727	East Coast	0.58	-0.42		1	0.999784	63.2504	72.9276	38.8431
109	-20.6901	48.486	East Coast	1.17	0.7		1	0.915877	63.2504	63.2504	0.00773833
110	-20.6853	48.4989	East Coast	0.22	1		1	0.685567	63.2504	63.2504	0.00909308
111	-20.4829	48.535	East Coast	8.4	-0.27		1	0.998726	37.6782	37.9089	96.5805
112	-20.4158	48.5615	East Coast	0.17	0.58		1	1	63.2771	63.2771	0.0771129
113	-20.4154	48.5534	East Coast	0.22	0.6		1	1	63.2771	63.2771	0.00651958
114	-20.4118	48.5331	East Coast	0.82	0.21		0.999349	0.980164	63.2771	47.4605	5.68095
115	-20.3896	48.5235	East Coast	0.57	-0.71		1	0.997361	63.2771	60.6969	148.053
116	-20.3842	48.5502	East Coast	0.11	1.12		0.882619	0.69527	63.2771	63.2771	0.0295268
117	-20.1266	48.7035	East Coast	0.44	-0.07		1	1	39.2192	39.2192	41.4113
118	-20.1064	48.7133	East Coast	0.07	0.03		1	0.995791	43.5115	39.2192	24.7753
119	-20.0919	48.7232	East Coast	2.84	-0.64		1	0.979542	43.5115	44.041	300
120	-19.7988	48.7794	East Coast	5.28	-1.36		0.990659	0.994588	114.642	100.704	447.784
121	-19.7584	48.7931	East Coast	11.7	-1.37		0.995016	0.994588	114.642	100.704	447.784
122	-19.5277	48.8151	East Coast	8.86	-1.19		1	0.878311	118.431	55.8566	765.564
123	-19.4939	48.8919	East Coast	0.17	-0.87		1	1	102.612	118.336	61.4723
124	-19.3784	48.9474	East Coast	0.45	-0.1		1	1	116.768	116.768	1.9086
125	-19.309	48.9727	East Coast	0.69	-0.12		1	1	57.0362	38.3311	31.3694
126	-19.2499	48.9487	East Coast	0.18	-0.04		1	1	20.2321	20.2321	195.999
127	-19.2162	48.9832	East Coast	1.67	-0.16		1	0.997917	15.8433	25.852	311.18
128	-19.1703	49.0039	East Coast	0.3	0.69		1	1	15.6368	15.6368	22.1019
129	-19.1585	49.0112	East Coast	0.18	0.42		1	1	15.6368	20.1478	45.7364
130	-19.0638	49.0553	East Coast	0.06	0.01		1	1	15.6368	15.6368	300
131	-19.0118	49.0756	East Coast	0.22	0.46		1	0.999247	15.6368	15.6368	54.4618
132	-18.6883	49.1864	East Coast	0.04	0.05		1	0.984982	13.4299	55.6223	71.7723
133	-18.6856	49.1932	East Coast	0.15	0.05		1	0.984982	13.4299	55.6223	71.7723
134	-18.653	49.1904	East Coast	0.06	0.11		1	0.957911	13.3313	15.682	300
135	-18.5974	49.2067	East Coast	1.2	0.11		1	0.957911	13.3313	15.682	300
136	-18.5552	49.2321	East Coast	0.04	1.46		0.363924	0.971177	13.3313	13.3313	51.5616
137	-18.5518	49.2348	East Coast	0.15	1.17		0.555804	0.971177	13.3313	13.3313	51.5616
138	-18.5198	49.2565	East Coast	6.18	0.7		0.96797	0.965084	13.3313	13.3313	42.9757
139	-18.499	49.2413	East Coast	0.1	0.61		1	0.971177	13.3313	13.3313	51.5616
140	-18.4705	49.2567	East Coast	0.17	0.42		1	0.946065	13.3313	25.663	54.4507
141	-18.4572	49.2593	East Coast	0.06	0.27		1	0.946065	21.0522	25.663	54.4507
142	-18.3937	49.2955	East Coast	46.16	0.1		1	0.954377	31.8469	26.0627	56.6401
143	-15.6355	50.3718	North / Amber Mountain / Nosy Be	0.45	1.97		0.905292	0.991322	8.75684	8.75684	0.160689
144	-14.3358	50.174	North / Amber Mountain / Nosy Be	3.54	0.44		0.651961	0.447488	48.9953	48.9953	300
145	-14.3097	50.1839	North / Amber Mountain / Nosy Be	1.12	0.28		0.776333	0.447488	48.9953	48.9953	300
146	-14.2259	50.0481	North / Amber Mountain / Nosy Be	0.17	-0.28		0.605081	0.486518	179.784	22.8573	2112.77
147	-14.2247	49.9473	North / Amber Mountain / Nosy Be	0.15	-0.72		0.983914	0.988849	74.1925	74.1925	108.882
148	-14.0819	50.1528	North / Amber Mountain / Nosy Be	1.67	2.37		0.839578	0.240756	30.8556	30.8606	0.088855
149	-13.8796	50.1225	North / Amber Mountain / Nosy Be	0.15	0.7		0.427957	0.670681	30.8606	34.1461	300
150	-13.3985	48.9167	North / Amber Mountain / Nosy Be	0.31	0.02		0.971919	0.593558	31.7252	16.3404	944.86
151	-13.3286	48.2216	North / Amber Mountain / Nosy Be	0.28	-0.99		0.668498	0.619139	108.618	108.618	3052.51
152	-13.3264	48.2461	North / Amber Mountain / Nosy Be	0.48	-1.02		0.767341	0.912037	108.618	196.02	228.343
153	-13.3217	48.2132	North / Amber Mountain / Nosy Be	1.38	-1.43		0.755776	0.780478	108.618	108.618	4381.59
154	-13.3167	48.2387	North / Amber Mountain / Nosy Be	0.22	-2.2		0.986532	0.977586	108.618	108.618	11250.4
155	-13.3127	48.2237	North / Amber Mountain / Nosy Be	0.18	-1.68		0.70087	0.868394	108.618	108.618	9529.17
156	-13.2943	48.224	North / Amber Mountain / Nosy Be	0.23	-1.3		0.736264	0.857525	108.618	108.618	2019.07
157	-13.2627	49.1232	North / Amber Mountain / Nosy Be	0.09	-0.43		0.976351	0.794057	53.005	14.3313	1039.33
158	-13.207	49.1967	North / Amber Mountain / Nosy Be	0.04	-0.4		1	0.836137	31.4457	10.0378	2060.41
159	-13.2045	49.12	North / Amber Mountain / Nosy Be	0.54	-0.21		1	0.845321	14.717	12.7389	1920.86
160	-13.1939	49.1271	North / Amber Mountain / Nosy Be	0.45	-0.55		1	0.845321	40.5263	12.7389	1920.86
161	-13.1677	49.1688	North / Amber Mountain / Nosy Be	0.26	0.03		1	0.867237	31.4457	8.78438	400.775
162	-13.1658	49.1776	North / Amber Mountain / Nosy Be	0.33	0.3		1	0.867237	14.271	8.78438	400.775
163	-13.1364	49.8975	North / Amber Mountain / Nosy Be	0.84	0.43		1	0.865389	14.2352	12.3841	167.669
164	-13.1184	49.8877	North / Amber Mountain / Nosy Be	0.12	0.47		1	0.865389	12.7167	12.3841	167.669
165	-13.0595	49.0768	North / Amber Mountain / Nosy Be	0.11	-0.04		1	0.773454	14.4583	13.6152	1384.72
166	-13.0146	49.0926	North / Amber Mountain / Nosy Be	0.33	0.26		0.745516	0.773454	14.4583	13.6152	1384.72
167	-12.9903	49.4093	North / Amber Mountain / Nosy Be	0.06	0.27		0.942708	0.901118	9.5119	9.5119	734.646
168	-12.9488	49.0085	North / Amber Mountain / Nosy Be	0.25	-0.48		1	0.722721	24.9145	24.9145	2255.06
169	-12.75	49.257	North / Amber Mountain / Nosy Be	1.46	-0.35		0.987805	0.7158	41.1612	41.1612	430.226
170	-12.6958	49.1699	North / Amber Mountain / Nosy Be	0.35	1.44		0.52459	0.431183	14.5034	14.5034	302.991
171	-12.626	49.179	North / Amber Mountain / Nosy Be	0.09	2.27		0.297872	0.222857	17.3603	17.3603	134.034
172	-13.0751	48.9947	Northern	0.07	0.81		0.297872	0.607443	24.9145	16.4423	2009.37
173	-14.5925	49.0097	Northern Highlands	2.37	0.03		1	0.906039	15.1657	16.277	420.725
174	-14.5655	48.7353	Northern Highlands	0.22	0.18		1	1	24.0412	24.0412	54.7783
175	-14.5614	48.7416	Northern Highlands	0.13	0.61		1	1	24.0412	24.0412	10.052
176	-14.4989	48.7469	Northern Highlands	0.12	-0.15		1	0.885027	24.3005	24.3005	316.335
177	-14.4978	48.7155	Northern Highlands	0.13	-0.27		1	0.893284	24.3005	24.3005	484.141
178	-14.4971	48.682	Northern Highlands	0.06	0.89		1	0.382812	16.6618	10.308	432.353
179	-14.4912	48.6808	Northern Highlands	0.31	0.89		1	0.382812	16.6618	10.308	432.353
180	-14.4904	48.7049	Northern Highlands	0.06	0.89		1	0.382812	16.6618	10.308	432.353
181	-14.4873	48.701	Northern Highlands	0.11	0.89		1	0.382812	16.6618	10.308	432.353
182	-14.4213	48.9643	Northern Highlands	0.37	0.19		1	0.658106	17.2118	15.5908	724.253
183	-14.4191	48.9222	Northern Highlands	1.88	0.19		1	0.658106	17.2118	15.5908	724.253
184	-14.352	48.8863	Northern Highlands	0.09	-0.21		1	1	13.9531	13.9531	911.568
185	-14.3497	48.6074	Northern Highlands	0.48	4.39		0.096956	0.223894	6.72412	6.72412	0.727565
186	-14.3435	48.5912	Northern Highlands	0.17	2.85		0.671821	0.597727	6.72412	6.72412	0.596805
187	-14.3337	48.5918	Northern Highlands	0.15	2.56		0.449726	0.255477	6.72412	6.72412	132.004
188	-14.3249	48.5831	Northern Highlands	0.18	4.23		0.0777577	0.211765	6.72412	6.72412	2.97702
189	-14.3133	48.7292	Northern Highlands	0.13	2.03		0.967181	0.27027	6.72412	6.72412	68.65
190	-25.3486	45.6651	South	0.3	0.25		1	0.677422	24.2313	50.9239	79.6165
191	-25.1609	46.6052	South	1.52	-0.48		1	0.886716	76.2033	76.2033	60.5993
192	-25.1577	46.5853	South	0.3	-0.37		1	0.797467	76.2033	69.522	67.7198
193	-25.0018	46.9907	South	0.86	-1.13		1	0.704428	166.3	131.116	323.579
194	-24.9715	47.0314	South	0.42	-0.65		1	0.9104	197.374	197.374	8.3612
195	-24.8714	47.1058	South	0.93	0.03		1	0.63803	27.4867	27.9815	392.946
196	-24.114	43.751	South	17.65	0.78		1	0.643278	7.80777	11.6861	300
197	-23.5688	44.3209	South	0.66	0.33		1	0.916221	11.1431	10.9872	294.18
198	-23.5211	44.337	South	1.78	0.33		1	0.916221	11.143	10.9872	294.18
199	-23.487	44.0698	South	0.29	0.14		1	0.905222	21.2817	11.2027	278.996
200	-23.155	43.6198	South	0.06	2.61		1	0.393091	10.6599	10.8918	5.86543e-06
201	-23.1415	43.6166	South	0.09	1.53		1	0.97337	10.6599	10.6599	1.71976
202	-22.1048	43.4071	South	18.97	0.63		1	0.988358	7.79032	21.52	47.6652
203	-22.0798	43.5508	South	0.17	0.59		1	0.988358	8.89333	21.52	47.6652
204	-22.0739	43.4386	South	0.06	0.59		1	0.988358	8.89333	21.52	47.6652
205	-22.0382	43.4075	South	0.41	0.63		1	0.988358	7.73235	21.52	47.6652
206	-21.9475	43.6897	South	180.5	0.28		1	0.988358	22.8319	21.52	47.6652
207	-21.9346	43.5474	South	0.39	0.63		1	0.988358	7.93982	21.52	47.6652
208	-21.9298	43.496	South	0.2	0.64		1	0.988358	7.65627	21.52	47.6652
209	-21.9007	43.5239	South	0.75	0.64		1	0.988358	7.65627	21.52	47.6652
210	-21.8411	43.4554	South	0.45	0.64		1	0.988358	7.65627	21.52	47.6652
211	-21.8113	43.4552	South	0.22	0.36		1	0.988358	18.1773	21.52	47.6652
212	-21.802	43.5596	South	0.83	0.36		1	0.988358	18.1352	21.52	47.6652
213	-21.7947	43.6725	South	0.24	0.08		1	0.988358	41.0889	21.52	47.6652
214	-21.7902	43.6921	South	0.98	0.08		1	0.988358	41.0889	21.52	47.6652
215	-21.7869	43.5143	South	0.21	0.63		1	0.988358	7.93306	21.52	47.6652
216	-21.7574	43.3562	South	0.13	-0.24		1	0.988358	102.527	21.52	47.6652
217	-21.7288	43.4785	South	1.14	0.54		1	0.988358	10.3149	21.52	47.6652
218	-21.7159	43.4844	South	0.63	0.54		1	0.988358	10.3149	21.52	47.6652
219	-22.6176	44.2698	West Coast	0.06	0.42		1	0.988358	14.956	21.52	47.6652
220	-21.8996	43.9913	West Coast	0.17	0.51		0.557087	0.898601	8.96051	22.3728	768.104
221	-21.8906	44.026	West Coast	0.03	0.91		0.327189	0.898601	7.74877	22.3728	768.104
222	-21.8885	44.0229	West Coast	0.12	1.16		0.185976	0.898601	7.74877	22.3728	768.104
223	-21.8732	44.0458	West Coast	0.64	0.99		0.297872	0.898601	6.8846	22.3728	768.104
224	-21.8268	44.0647	West Coast	0.09	0.3		0.948177	0.898601	3.39871	22.3728	768.104
225	-21.8032	44.0653	West Coast	0.04	0.82		0.539589	0.898601	3.39871	22.3728	768.104
226	-21.6379	45.3067	West Coast	1.25	-0.25		1	0.974538	7.00569	30.6915	1049.72
227	-21.6345	45.371	West Coast	0.11	-0.25		1	0.974538	7.00569	30.6915	1049.72
228	-21.6193	45.3395	West Coast	0.14	-0.25		1	0.974538	7.00569	30.6915	1049.72
229	-21.602	45.4081	West Coast	1.31	-0.25		1	0.974538	7.00569	30.6915	1049.72
230	-21.5858	45.3811	West Coast	0.19	-0.25		1	0.974538	7.00569	30.6915	1049.72
231	-21.5831	45.4097	West Coast	0.79	-0.25		1	0.974538	7.00569	30.6915	1049.72
232	-21.5447	45.3911	West Coast	0.12	-0.25		1	0.974538	7.00569	30.6915	1049.72
233	-21.0388	43.8973	West Coast	0.77	1.81		0.514537	0.767355	4.48059	8.58619	88.4205
234	-20.9087	43.8919	West Coast	1.1	3.45		0.847251	0.147403	2.87263	2.87263	7.13342
235	-20.8914	43.8989	West Coast	0.52	3.32		0.953817	0.147403	2.87263	2.87263	7.13342
236	-20.3346	44.6676	West Coast	1.64	1.6		0.224028	0.923111	12.5877	3.83958	383.255
237	-20.2885	45.6038	West Coast	0.07	0.42		0.90301	0.963727	11.4567	4.94161	594.24
238	-20.2204	45.5736	West Coast	0.23	0.45		0.880282	0.963727	11.4567	4.94161	594.24
239	-20.1453	45.5418	West Coast	0.15	0.67		0.651948	0.96126	11.7095	5.62128	659.239
240	-20.0863	45.5124	West Coast	0.58	0.5		0.771626	0.951215	12.0917	7.18741	538.002
241	-20.0773	45.5014	West Coast	0.48	0.41		0.847772	0.951215	12.0917	7.18741	538.002
242	-20.0217	45.4828	West Coast	0.41	0.46		0.803097	0.951215	11.9539	7.18741	538.002
243	-20.0176	45.5176	West Coast	0.19	0.41		0.842022	0.951215	12.0885	7.18741	538.002
244	-19.9894	45.4744	West Coast	1.05	0.4		0.865839	0.951215	11.461	7.18741	538.002
245	-19.9594	45.4634	West Coast	0.04	0.19		0.927602	0.960604	11.461	7.09096	895.253
246	-19.9552	45.4761	West Coast	0.06	0.35		0.787986	0.960604	11.461	7.09096	895.253
247	-19.9549	45.4635	West Coast	0.3	0.15		0.965385	0.960604	11.461	7.09096	895.253
248	-19.953	45.4738	West Coast	0.05	0.35		0.787986	0.960604	11.461	7.09096	895.253
249	-19.951	45.4657	West Coast	0.06	0.57		0.619048	0.960604	11.461	7.09096	895.253
250	-19.9458	45.4468	West Coast	0.07	0.26		0.864469	0.960604	11.461	7.09096	895.253
251	-19.9434	45.4536	West Coast	1.21	0.78		0.477297	0.960604	11.461	7.09096	895.253
252	-19.9316	44.5488	West Coast	0.56	2.59		1	0.487777	1.84944	6.26236	6.17908
253	-19.8974	45.4435	West Coast	0.53	0.79		0.467066	0.960604	11.461	7.09096	895.253
254	-19.876	45.4887	West Coast	0.14	1.06		0.297872	0.960604	11.461	7.09096	895.253
255	-19.838	45.4433	West Coast	4.18	-0.09		0.544124	0.977498	11.461	43.1792	1849.37
256	-19.8379	45.5313	West Coast	0.14	-0.52		0.869436	0.977498	11.461	43.1792	1849.37
257	-19.8238	45.521	West Coast	2.54	-0.64		0.975682	0.977498	11.461	43.1792	1849.37
258	-19.8021	45.0841	West Coast	1.41	-0.1		0.65586	0.970055	8.47178	41.6067	1636.41
259	-19.7995	45.0663	West Coast	0.18	0.29		0.392015	0.970055	8.47178	41.6067	1636.41
260	-19.7979	45.0581	West Coast	0.18	0.52		0.252747	0.970055	8.47178	41.6067	1636.41
261	-19.7907	45.4162	West Coast	0.2	-0.34		0.835616	0.977498	7.37856	43.1792	1849.37
262	-19.7885	45.4316	West Coast	1.02	0		0.537068	0.977498	8.77915	43.1792	1849.37
263	-19.7775	45.4066	West Coast	0.54	-0.13		0.66899	0.977498	7.37856	43.1792	1849.37
264	-19.7718	45.4988	West Coast	1.34	-0.42		0.786364	0.977498	11.461	43.1792	1849.37
265	-19.7679	44.5696	West Coast	0.04	0.07		0.936441	0.938986	1.84944	37.2895	1516.84
266	-19.7672	45.4787	West Coast	0.24	-0.63		0.969937	0.977498	11.461	43.1792	1849.37
267	-19.7629	44.6859	West Coast	0.54	0.47		0.599341	0.94293	1.96244	37.8861	1531.07
268	-19.7512	45.3055	West Coast	2.28	0.08		0.543732	0.97618	7.37856	42.7949	1673.89
269	-19.7495	44.8599	West Coast	0.6	0.22		0.614258	0.958273	4.1978	37.8606	1572.57
270	-19.749	44.7325	West Coast	21.46	-0.19		0.716007	0.94293	11.2893	37.8861	1531.07
271	-19.7458	44.5709	West Coast	0.19	0.96		0.297872	0.938986	1.84944	37.2895	1516.84
272	-19.7452	45.0404	West Coast	0.32	0.63		0.279438	0.969463	5.05837	41.5384	1633.46
273	-19.7445	45.3769	West Coast	3.7	-0.15		0.711997	0.976944	7.37856	42.9845	1678.97
274	-19.7387	44.5773	West Coast	1.45	0.27		0.767103	0.938986	1.84944	37.2895	1516.84
275	-19.7237	44.6364	West Coast	0.06	-0.47		0.92	0.94293	12.5747	37.8861	1531.07
276	-19.7222	44.9817	West Coast	3.72	-0.16		0.834339	0.963753	5.49327	39.5621	1598.92
277	-19.722	45.0118	West Coast	0.32	0.47		0.396015	0.963753	5.05837	39.5621	1598.92
278	-19.7216	45.3127	West Coast	1.53	0.06		0.552948	0.97618	7.37856	42.7949	1673.89
279	-19.721	45.4365	West Coast	2.87	0.32		0.378645	0.976944	7.57508	42.9845	1678.97
280	-19.7088	44.846	West Coast	5.3	0.14		0.681668	0.950919	4.1978	38.3412	1550.31
281	-19.7082	45.0694	West Coast	0.42	0.37		0.470012	0.963753	4.76853	39.5621	1598.92
282	-19.7004	45.3954	West Coast	1.41	-0.25		0.785404	0.976944	7.37856	42.9845	1678.97
283	-19.6923	45.0577	West Coast	1.93	0.42		0.435912	0.963753	4.76853	39.5621	1598.92
284	-19.6855	45.0002	West Coast	0.22	0.87		0.191956	0.963753	4.1978	39.5621	1598.92
285	-19.6838	44.6194	West Coast	2.61	-0.5		0.984812	0.938986	11.4462	37.2895	1516.84
286	-19.68	45.0053	West Coast	0.06	0.53		0.392593	0.963753	4.1978	39.5621	1598.92
287	-19.6781	45.0073	West Coast	0.03	0.53		0.392593	0.963753	4.1978	39.5621	1598.92
288	-19.6755	44.9986	West Coast	0.3	0.68		0.301387	0.963753	4.1978	39.5621	1598.92
289	-19.6725	45.4351	West Coast	0.58	-0.46		0.96922	0.976944	7.37856	42.9845	1678.97
290	-19.6705	45.2943	West Coast	0.37	-0.42		0.936337	0.97618	7.37856	42.7949	1673.89
291	-19.6646	45.3381	West Coast	0.14	-0.43		0.942029	0.97618	7.37856	42.7949	1673.89
292	-19.6643	44.7486	West Coast	0.55	-0.3		0.758242	0.950919	12.6627	38.3412	1550.31
293	-19.6595	44.7446	West Coast	0.06	-0.16		0.656442	0.950919	12.6627	38.3412	1550.31
294	-19.6593	45.4422	West Coast	1.75	-0.28		0.811142	0.976944	7.37856	42.9845	1678.97
295	-19.6592	45.0218	West Coast	0.04	0.4		0.474916	0.963753	4.22242	39.5621	1598.92
296	-19.6583	45.0322	West Coast	0.09	0.05		0.724947	0.963753	4.22242	39.5621	1598.92
297	-19.6571	44.7384	West Coast	0.57	-0.48		0.905682	0.950919	12.6627	38.3412	1550.31
298	-19.657	44.7	West Coast	4.58	-0.4		0.851136	0.947656	12.6627	37.736	1544.03
299	-19.6552	45.019	West Coast	0.43	0.18		0.627119	0.963753	4.22242	39.5621	1598.92
300	-19.655	44.8043	West Coast	16.56	0.02		0.773124	0.950919	4.22188	38.3412	1550.31
301	-19.6501	45.3284	West Coast	1.4	-0.13		0.696487	0.97618	7.37856	42.7949	1673.89
302	-19.6477	44.719	West Coast	4.08	-0.19		0.680632	0.947656	12.6627	37.736	1544.03
303	-19.6473	45.443	West Coast	0.26	-0.21		0.756463	0.976944	7.37856	42.9845	1678.97
304	-19.6459	45.3842	West Coast	0.13	0.25		0.428571	0.976944	7.37856	42.9845	1678.97
305	-19.6344	44.9935	West Coast	22.64	0.18		0.631426	0.963753	4.1978	39.5621	1598.92
306	-19.6302	45.3855	West Coast	0.19	0.16		0.484029	0.976944	7.37856	42.9845	1678.97
307	-19.6293	44.5754	West Coast	31.06	-0.52		0.999807	0.938986	11.5546	37.2895	1516.84
308	-19.6226	45.3765	West Coast	0.45	0.42		0.319459	0.976944	7.37856	42.9845	1678.97
309	-19.6039	45.3742	West Coast	1.17	-0.29		0.820383	0.976944	7.37856	42.9845	1678.97
310	-19.5927	45.002	West Coast	0.11	-0.13		0.871495	0.963753	4.2086	39.5621	1598.92
311	-19.5919	44.9828	West Coast	1.67	0.2		0.614688	0.963753	4.1978	39.5621	1598.92
312	-19.5814	45.3681	West Coast	0.69	-0.39		0.902564	0.976944	7.37856	42.9845	1678.97
313	-19.5813	44.9698	West Coast	0.22	0.24		0.587021	0.963753	4.1978	39.5621	1598.92
314	-19.5784	45.447	West Coast	0.56	-0.33		0.956879	0.977241	5.59728	42.737	1454.77
315	-19.5715	44.9829	West Coast	0.19	0.06		0.721453	0.963753	4.1978	39.5621	1598.92
316	-19.5688	45.3717	West Coast	1	-0.43		0.942408	0.976944	7.37856	42.9845	1678.97
317	-19.5675	45.4363	West Coast	0.06	-0.38		1	0.977241	5.59728	42.737	1454.77
318	-19.5656	45.4322	West Coast	0.04	-0.38		1	0.977241	5.59728	42.737	1454.77
319	-19.5578	45.4271	West Coast	0.14	-0.38		1	0.977241	5.59728	42.737	1454.77
320	-19.5426	45.4035	West Coast	0.21	-0.44		1	0.977241	6.82481	42.737	1454.77
321	-19.5267	45.3945	West Coast	0.53	-0.21		1	0.977241	3.16378	42.737	1454.77
322	-19.5081	44.9656	West Coast	0.11	-0.09		0.842949	0.963753	4.1978	39.5621	1598.92
323	-19.4985	45.3961	West Coast	2.51	0.77		0.875378	0.937699	3.10848	4.86187	897.5
324	-19.4948	45.4281	West Coast	0.51	0.88		0.786813	0.937699	3.10848	4.86187	897.5
325	-19.4654	45.3719	West Coast	0.06	0.66		0.97561	0.937699	3.10848	4.86187	897.5
326	-19.4523	45.4414	West Coast	1.09	0.71		0.926221	0.937699	3.10848	4.86187	897.5
327	-19.4347	45.397	West Coast	0.19	-0.21		1	0.977241	3.10848	42.737	1454.77
328	-19.4261	45.3874	West Coast	0.13	0.63		1	0.937699	3.10848	4.86187	897.5
329	-19.4008	45.3854	West Coast	0.11	0.63		1	0.937699	3.10848	4.86187	897.5
330	-19.3815	45.4056	West Coast	0.27	0.72		0.897756	0.935351	3.10848	4.80314	1035.25
331	-19.3803	45.3636	West Coast	0.06	0.63		1	0.937699	3.10848	4.86187	897.5
332	-19.3703	45.4064	West Coast	0.38	0.61		0.988126	0.935351	3.10848	4.80314	1035.25
333	-19.2927	44.7364	West Coast	0.56	0.06		1	0.930526	11.2462	11.0273	770.663
334	-19.2846	44.7139	West Coast	0.51	0.33		1	0.930526	4.63225	11.0273	770.663
335	-19.2337	44.6914	West Coast	0.15	0.33		1	0.930526	4.63225	11.0273	770.663
336	-19.2325	44.7003	West Coast	0.46	0.34		0.987903	0.930526	4.63225	11.0273	770.663
337	-19.2279	44.704	West Coast	0.11	0.33		1	0.930526	4.63225	11.0273	770.663
338	-19.2135	44.6531	West Coast	0.17	0.33		1	0.930526	4.63225	11.0273	770.663
339	-19.2116	44.7186	West Coast	0.12	0.33		1	0.930526	4.63225	11.0273	770.663
340	-19.2044	44.6217	West Coast	1.18	0.4		0.952503	0.925039	4.63225	10.9742	758.868
341	-19.2032	44.6531	West Coast	0.04	0.33		1	0.930526	4.63225	11.0273	770.663
342	-19.2024	44.5369	West Coast	1.44	1.57		0.149002	0.925039	4.63225	10.9742	758.868
343	-19.2014	44.6487	West Coast	0.19	0.33		1	0.930526	4.63225	11.0273	770.663
344	-19.1971	44.5862	West Coast	0.06	0.34		1	0.925039	4.63225	10.9742	758.868
345	-19.1884	44.7851	West Coast	0.32	0.54		0.797872	0.93746	4.69903	10.9758	806.684
346	-19.1867	44.5724	West Coast	0.78	0.52		0.845361	0.925039	4.63225	10.9742	758.868
347	-19.1834	44.5493	West Coast	0.54	0.39		0.95661	0.925039	4.63225	10.9742	758.868
348	-19.1643	45.3592	West Coast	0.84	1.13		1	1	3.37931	3.28723	139.472
349	-19.1394	44.8048	West Coast	0.14	0.97		0.462626	0.938873	5.12945	11.1191	818.784
350	-19.1394	44.747	West Coast	0.4	0.34		0.988266	0.93092	4.63225	11.0518	793.747
351	-19.1321	44.5832	West Coast	0.1	0.82		0.620795	0.923206	4.63225	10.8865	756.476
352	-19.1321	44.6331	West Coast	1.71	0.36		0.986076	0.923206	4.63225	10.8865	756.476
353	-19.1302	44.5864	West Coast	0.04	0.86		0.586751	0.923206	4.63225	10.8865	756.476
354	-19.1067	44.5857	West Coast	5.98	0.49		0.875606	0.923206	4.63225	10.8865	756.476
355	-19.1054	44.5427	West Coast	0.04	0.4		0.952381	0.923206	4.63225	10.8865	756.476
356	-19.1029	44.5384	West Coast	0.06	0.35		1	0.923206	4.63225	10.8865	756.476
357	-19.1009	44.5406	West Coast	0.04	0.35		1	0.923206	4.63225	10.8865	756.476
358	-19.0805	44.6129	West Coast	0.95	0.35		1	0.923206	4.63225	10.8865	756.476
359	-19.0762	44.5367	West Coast	1.03	0.54		0.833789	0.923206	4.63225	10.8865	756.476
360	-19.075	45.1792	West Coast	0.22	0.39		0.97377	0.939779	3.37931	12.7076	795.12
361	-19.0571	44.3991	West Coast	0.58	0.59		0.789586	0.923206	4.75454	10.8865	756.476
362	-19.053	44.438	West Coast	0.19	0.38		0.962857	0.923206	4.75454	10.8865	756.476
363	-19.0456	45.2007	West Coast	0.71	0.52		0.855631	0.939779	3.37931	12.7076	795.12
364	-19.0419	44.3647	West Coast	1.09	1.67		0.1	0.923206	4.75454	10.8865	756.476
365	-19.0274	44.4579	West Coast	5.2	1.39		0.247248	0.923206	4.75239	10.8865	756.476
366	-19.0226	44.4172	West Coast	17.47	1.3		0.3	0.923206	4.75239	10.8865	756.476
367	-19.0198	45.0885	West Coast	0.17	1.11		0.635161	0.631755	5.26503	5.82577	1741.05
368	-19.0097	44.3388	West Coast	0.71	1.13		0.399377	0.923206	4.75454	10.8865	756.476
369	-19.0077	45.1729	West Coast	0.32	0.5		0.877399	0.939779	3.39224	12.7076	795.12
370	-18.9989	44.3244	West Coast	0.2	0.38		0.963434	0.923206	4.75454	10.8865	756.476
371	-18.9685	44.6324	West Coast	0.2	1.06		1	0.687101	4.63225	3.95755	489.587
372	-18.8608	45.2679	West Coast	3.27	1.11		0.297872	0.936581	6.58608	13.0388	804.913
373	-18.8571	44.4726	West Coast	9.43	1.26		0.846267	0.726738	4.75454	3.7191	386.208
374	-18.8452	44.5371	West Coast	1.31	1.1		0.933732	0.749479	4.49144	3.61746	455.759
375	-18.8428	44.553	West Coast	0.04	1.32		0.82199	0.749479	3.32171	3.61746	455.759
376	-18.8406	44.551	West Coast	0.06	1.32		0.82199	0.749479	3.32171	3.61746	455.759
377	-18.8349	44.5109	West Coast	0.8	1.12		0.919071	0.749479	4.49144	3.61746	455.759
378	-18.8196	44.5634	West Coast	0.04	1.13		1	0.749479	3.13976	3.61746	455.759
379	-18.8156	45.2709	West Coast	0.09	0.16		1	0.936581	6.58608	13.0388	804.913
380	-18.8074	44.4768	West Coast	0.11	1.5		0.663102	0.726738	4.54376	3.7191	386.208
381	-18.7761	44.5073	West Coast	0.03	1.32		0.888372	0.726738	3.13976	3.7191	386.208
382	-18.7759	44.5312	West Coast	0.09	1.19		1	0.726738	3.13976	3.7191	386.208
383	-18.774	44.5093	West Coast	0.05	1.32		0.888372	0.726738	3.13976	3.7191	386.208
384	-18.751	44.4678	West Coast	0.04	1.3		1	0.700388	3.23819	3.56515	300.528
385	-18.749	44.4707	West Coast	0.1	1.27		1	0.700388	3.56103	3.56515	300.528
386	-18.749	44.4759	West Coast	0.04	1.27		1	0.700388	3.56103	3.56515	300.528
387	-18.7468	44.478	West Coast	0.03	1.27		1	0.700388	3.56103	3.56515	300.528
388	-18.7346	44.4676	West Coast	0.06	1.53		0.783688	0.700388	3.56103	3.56515	300.528
389	-18.7241	44.4531	West Coast	0.17	1.29		0.967742	0.700388	3.77127	3.56515	300.528
390	-18.7052	44.5032	West Coast	0.06	1.69		0.652866	0.700388	3.5829	3.56515	300.528
391	-18.703	44.5062	West Coast	0.12	1.78		0.593625	0.700388	3.5829	3.56515	300.528
392	-18.6904	45.1634	West Coast	0.04	1.12		1	0.963979	3.33544	3.37772	169.184
393	-18.6783	44.4549	West Coast	1.78	1.28		0.979305	0.700388	3.77126	3.56515	300.528
394	-18.6591	44.6613	West Coast	0.17	1.77		0.895904	0.490264	3.13976	3.16472	291.624
395	-18.637	45.2144	West Coast	0.24	0.78		1	0.9184	3.82882	3.10159	706.023
396	-18.6302	45.2559	West Coast	0.67	0.99		0.781186	0.9184	4.43037	3.10159	706.023
397	-18.6297	45.223	West Coast	0.51	0.91		0.881579	0.9184	3.82882	3.10159	706.023
398	-18.6175	45.2301	West Coast	0.04	0.84		1	0.9184	3.11014	3.10159	706.023
399	-18.6166	45.2518	West Coast	0.22	0.84		1	0.9184	3.08483	3.10159	706.023
400	-18.616	45.1253	West Coast	0.33	0.79		0.97931	0.960857	3.08483	3.10017	748.809
401	-18.5217	45.2497	West Coast	0.11	0.89		0.953995	0.9184	3.08483	3.10159	706.023
402	-18.2263	44.1949	West Coast	0.04	0.4		1	0.872845	8.98104	7.26602	571.737
403	-18.2154	44.2124	West Coast	0.11	0.32		0.966321	0.872845	12.9141	7.26602	571.737
404	-18.1865	44.2027	West Coast	0.22	0.45		1	0.872845	7.66109	7.26602	571.737
405	-18.1857	44.1704	West Coast	0.19	0.45		1	0.872845	7.66109	7.26602	571.737
406	-18.0962	44.1752	West Coast	0.12	0.55		0.932432	0.868864	7.66109	8.75074	437.969
407	-18.0397	44.0979	West Coast	0.11	0.68		0.94385	0.827035	9.52389	3.47796	637.533
408	-18.0355	44.1009	West Coast	0.09	0.69		0.932668	0.827035	9.52389	3.47796	637.533
409	-18.0207	44.1166	West Coast	1.23	0.65		0.973159	0.827035	9.52389	3.47796	637.533
410	-18.0178	44.1385	West Coast	0.04	1		0.796238	0.827035	5.89036	3.47796	637.533
411	-18.0156	44.1414	West Coast	0.09	0.77		1	0.827035	5.89036	3.47796	637.533
412	-17.8864	44.1258	West Coast	0.04	0.81		1	0.857832	4.78515	4.02769	514.254
413	-17.8826	44.1797	West Coast	0.27	0.82		0.98703	0.857832	4.78515	4.02769	514.254
414	-17.8699	44.1322	West Coast	0.05	0.93		0.889734	0.857832	4.78515	4.02769	514.254
415	-17.8697	44.1438	West Coast	0.08	0.92		0.899083	0.857832	4.78515	4.02769	514.254
416	-17.8696	44.1365	West Coast	0.17	0.95		0.873118	0.857832	4.78515	4.02769	514.254
417	-17.8687	44.0592	West Coast	0.11	1.62		0.496368	0.770121	4.78515	4.19134	398.519
418	-17.8676	44.1532	West Coast	0.06	0.94		0.884058	0.857832	4.78515	4.02769	514.254
419	-17.8656	44.1549	West Coast	0.04	0.94		0.884058	0.857832	4.78515	4.02769	514.254
420	-17.8639	44.1471	West Coast	0.22	1.27		0.622074	0.857832	4.78515	4.02769	514.254
421	-17.8635	44.0614	West Coast	0.04	1.61		0.504886	0.770121	4.78515	4.19134	398.519
422	-17.863	44.1799	West Coast	1.52	0.82		0.993169	0.857832	4.78515	4.02769	514.254
423	-17.8623	44.1156	West Coast	0.07	1.69		0.447674	0.770121	4.78515	4.19134	398.519
424	-17.8604	45.2433	West Coast	0.53	0.9		0.950766	0.927378	2.35637	4.80952	549.447
425	-17.859	44.0384	West Coast	0.07	1.54		0.554348	0.770121	4.78515	4.19134	398.519
426	-17.8578	44.0604	West Coast	0.31	1.51		0.573333	0.770121	4.78515	4.19134	398.519
427	-17.7908	44.0849	West Coast	0.19	1.96		0.229209	0.907314	3.5414	3.06665	545.905
428	-17.7597	44.0676	West Coast	1.04	1.07		0.815976	0.907314	3.91237	3.06665	545.905
429	-17.7586	44.09	West Coast	0.15	2.31		0.0537849	0.907314	3.5414	3.06665	545.905
430	-17.7415	44.0785	West Coast	0.76	1.46		0.590112	0.907314	2.76853	3.06665	545.905
431	-17.7353	44.0946	West Coast	0.13	1.96		0.266667	0.907314	2.76853	3.06665	545.905
432	-17.714	44.1157	West Coast	0.54	1.36		0.659945	0.907314	2.76853	3.06665	545.905
433	-17.7005	45.5603	West Coast	2.07	0.46		0.959453	0.980794	6.86764	6.89221	477.89
434	-17.6738	44.1822	West Coast	0.06	1.55		0.522388	0.914699	2.76853	2.99358	559.667
435	-17.6376	44.0633	West Coast	0.11	0.99		0.96875	0.907314	2.76853	3.06665	545.905
436	-17.6351	44.1942	West Coast	0.09	1.36		0.665441	0.907314	2.76853	3.06665	545.905
437	-17.6344	45.6041	West Coast	0.07	0.84		1	0.983284	5.45698	5.27486	163.507
438	-17.619	44.1993	West Coast	0.26	0.99		0.963303	0.907314	2.76853	3.06665	545.905
439	-17.6144	44.1671	West Coast	0.11	1.45		0.6	0.907314	2.76853	3.06665	545.905
440	-17.607	44.066	West Coast	0.11	1.41		0.628289	0.907314	2.76853	3.06665	545.905
441	-17.605	45.579	West Coast	0.21	0.84		1	0.983284	5.45698	5.27486	163.507
442	-17.5947	44.1463	West Coast	0.11	1.63		0.469849	0.907314	2.76853	3.06665	545.905
443	-17.5906	44.1384	West Coast	0.06	1		0.955056	0.907314	2.76853	3.06665	545.905
444	-17.5788	45.7828	West Coast	0.15	0.56		1	0.941877	5.45698	5.97577	499.541
445	-17.5771	44.1322	West Coast	0.48	1.06		0.900862	0.907314	2.76853	3.06665	545.905
446	-17.574	45.7143	West Coast	0.08	0.6		0.964835	0.941877	5.45698	5.97577	499.541
447	-17.5677	45.7417	West Coast	0.07	0.56		1	0.941877	5.45698	5.97577	499.541
448	-17.5657	45.6947	West Coast	0.04	0.56		1	0.941877	5.45698	5.97577	499.541
449	-17.5512	45.5889	West Coast	0.58	0.87		1	0.987519	5.45698	5.45698	138.458
450	-17.5456	44.0921	West Coast	16.33	1.45		0.596622	0.907314	2.76853	3.06665	545.905
451	-17.5021	46.0969	West Coast	0.44	1.04		0.755857	0.911952	3.81474	4.01702	633.27
452	-17.502	44.1748	West Coast	0.35	1.73		0.875862	0.74973	2.76853	2.76853	116.871
453	-17.4847	44.1701	West Coast	0.19	1.59		1	0.74973	2.76853	2.76853	116.871
454	-17.4787	44.1938	West Coast	0.15	1.69		0.906173	0.74973	2.76853	2.76853	116.871
455	-17.4731	44.1032	West Coast	3.44	1.64		0.950527	0.74973	2.76853	2.76853	116.871
456	-17.4619	44.1829	West Coast	0.3	1.64		0.949206	0.74973	2.76853	2.76853	116.871
457	-17.4321	44.1467	West Coast	0.06	1.59		1	0.74973	2.76853	2.76853	116.871
458	-17.4281	44.1405	West Coast	0.06	1.59		1	0.74973	2.76853	2.76853	116.871
459	-17.426	44.1342	West Coast	0.04	1.59		1	0.74973	2.76853	2.76853	116.871
460	-17.3553	45.655	West Coast	0.04	1.21		0.920635	0.976471	3.81474	3.81474	122.403
461	-17.2742	46.4264	West Coast	0.32	0.24		1	0.937809	6.28717	6.22364	1387.64
462	-17.2688	44.3634	West Coast	0.13	0.91		1	0.771313	5.31282	3.25985	589.961
463	-17.2635	44.3636	West Coast	0.04	0.91		1	0.771313	5.31282	3.25985	589.961
464	-17.2577	44.1913	West Coast	0.34	0.92		1	0.770433	5.31282	3.48228	521.4
465	-17.2566	44.198	West Coast	0.14	0.92		1	0.770433	5.31282	3.48228	521.4
466	-17.2543	44.1693	West Coast	9.62	1.15		0.803165	0.770433	5.31282	3.48228	521.4
467	-17.2414	44.1974	West Coast	0.17	0.92		1	0.770433	5.31283	3.48228	521.4
468	-17.2405	44.1916	West Coast	0.13	0.92		1	0.770433	5.31283	3.48228	521.4
469	-17.2381	46.4461	West Coast	0.3	0.55		0.742588	0.937809	6.28367	6.22364	1387.64
470	-17.2362	44.2446	West Coast	0.06	1.14		0.802632	0.773449	5.31283	3.33569	566.381
471	-17.2304	46.4883	West Coast	0.06	0.34		0.93299	0.937809	5.81979	6.22364	1387.64
472	-17.228	44.2405	West Coast	0.03	0.91		1	0.773449	5.31283	3.33569	566.381
473	-17.2249	44.2642	West Coast	0.32	1.07		0.859539	0.773449	5.31283	3.33569	566.381
474	-17.2155	44.1689	West Coast	0.11	0.95		0.981061	0.770433	5.31283	3.48228	521.4
475	-17.2139	46.4664	West Coast	0.82	0.56		0.756531	0.937809	5.81979	6.22364	1387.64
476	-17.2109	44.1723	West Coast	0.34	0.98		0.946387	0.770433	5.31283	3.48228	521.4
477	-17.198	46.4762	West Coast	0.18	1.1		0.414188	0.958691	5.56876	6.30644	1014.35
478	-17.1767	44.232	West Coast	2.15	1.07		0.876597	0.770433	5.31282	3.48228	521.4
479	-17.164	44.2221	West Coast	0.37	1.73		0.392128	0.770433	5.31282	3.48228	521.4
480	-17.1269	46.5909	West Coast	0.2	0.44		0.906009	0.958691	5.57129	6.30644	1014.35
481	-17.1065	44.2531	West Coast	0.11	1.17		0.789474	0.770433	5.31283	3.48228	521.4
482	-17.1045	44.4119	West Coast	0.15	0.81		1	0.967332	5.31283	5.31283	207.746
483	-17.0594	44.2427	West Coast	0.03	1.04		0.901316	0.770433	5.31282	3.48228	521.4
484	-17.0573	44.2446	West Coast	0.05	1.04		0.901316	0.770433	5.31282	3.48228	521.4
485	-17.0551	46.6867	West Coast	0.26	0.64		0.650943	0.958691	8.24333	6.30644	1014.35
486	-17.0469	46.7177	West Coast	0.04	-0.76		0.980695	0.96995	8.24333	99.0286	1563.53
487	-17.0439	46.6683	West Coast	1.9	0.43		0.824022	0.950173	8.24333	6.42721	1007.31
488	-17.0427	46.7154	West Coast	0.03	-0.71		0.937063	0.96995	8.24333	99.0286	1563.53
489	-17.033	46.7231	West Coast	0.17	-0.45		0.612737	0.96995	13.0121	99.0286	1563.53
490	-17.0278	45.5201	West Coast	0.32	1.63		0.982249	0.974953	1.54179	1.54179	99.5757
491	-17.0237	46.7051	West Coast	0.06	0.53		0.703333	0.950173	9.44173	6.42721	1007.31
492	-17.0169	46.6495	West Coast	8.58	1.18		0.297872	0.950173	8.24333	6.42721	1007.31
493	-17.0087	46.7313	West Coast	1.39	-0.43		0.603199	0.96995	13.0121	99.0286	1563.53
494	-17.0058	45.5412	West Coast	0.17	1.88		0.71097	0.989818	1.54179	1.54179	124.633
495	-16.998	45.5511	West Coast	0.12	1.6		0.985075	0.993277	1.54179	1.54179	104.152
496	-16.9932	46.7478	West Coast	0.14	-0.09		0.327957	0.96995	16.434	99.0286	1563.53
497	-16.9928	46.7358	West Coast	0.55	-0.6		0.667092	0.96995	16.434	99.0286	1563.53
498	-16.9857	46.7542	West Coast	0.43	-0.45		0.555385	0.96995	16.6397	99.0286	1563.53
499	-16.9678	44.7121	West Coast	0.09	1.24		0.828169	0.815136	3.27999	2.47639	627.618
500	-16.9671	44.6883	West Coast	0.36	1.47		0.610561	0.815136	3.83134	2.47639	627.618
501	-16.9363	44.603	West Coast	0.06	1.02		1	0.809352	3.83134	2.86027	514.981
502	-16.9355	46.7956	West Coast	0.27	-0.88		0.264706	0.96989	221.818	97.7529	1550.39
503	-16.9347	44.605	West Coast	6.08	1.02		1	0.809352	3.83134	2.86027	514.981
504	-16.9159	46.8163	West Coast	0.47	-0.89		0.940604	0.96989	14.4518	97.7529	1550.39
505	-16.9127	44.5885	West Coast	0.11	1.02		1	0.809352	3.83134	2.86027	514.981
506	-16.9125	44.6211	West Coast	0.71	1.19		0.853086	0.809352	3.83134	2.86027	514.981
507	-16.9114	44.5771	West Coast	4.14	1.03		0.99309	0.809352	3.83134	2.86027	514.981
508	-16.9094	46.9425	West Coast	0.04	-0.68		1	0.973771	16.627	31.1818	1868.88
509	-16.9093	44.5698	West Coast	0.06	1.02		1	0.809352	3.83134	2.86027	514.981
510	-16.9077	44.6305	West Coast	0.31	1.36		0.713748	0.809352	3.83134	2.86027	514.981
511	-16.905	46.8197	West Coast	0.04	-0.53		0.655431	0.96989	14.4518	97.7529	1550.39
512	-16.9032	44.5778	West Coast	0.05	1.02		1	0.809352	3.83134	2.86027	514.981
513	-16.8919	46.8588	West Coast	0.17	-0.99		1	0.96989	16.2779	97.7529	1550.39
514	-16.8893	46.8141	West Coast	0.69	-0.68		0.767287	0.96989	14.4518	97.7529	1550.39
515	-16.8847	44.5563	West Coast	0.61	1.04		0.979063	0.809352	3.83134	2.86027	514.981
516	-16.8843	44.5699	West Coast	0.05	1.02		1	0.809352	3.83134	2.86027	514.981
517	-16.8813	44.6321	West Coast	1.77	1.31		0.754198	0.809352	3.83134	2.86027	514.981
518	-16.8677	46.9434	West Coast	0.11	-0.79		1	0.973771	22.9388	31.1818	1868.88
519	-16.867	44.5552	West Coast	0.09	1.02		1	0.809352	3.83134	2.86027	514.981
520	-16.8561	44.5676	West Coast	0.13	1.02		1	0.809352	3.83134	2.86027	514.981
521	-16.8474	44.606	West Coast	0.31	1.18		0.864198	0.809352	3.83134	2.86027	514.981
522	-16.8454	46.819	West Coast	0.84	-0.26		0.499611	0.967688	12.6368	96.4697	1530.94
523	-16.8427	44.5587	West Coast	0.36	1.02		1	0.809352	3.83134	2.86027	514.981
524	-16.8343	46.8232	West Coast	0.17	-0.01		0.338633	0.967688	12.6368	96.4697	1530.94
525	-16.8217	44.5899	West Coast	1.17	1.02		1	0.809352	3.83134	2.86027	514.981
526	-16.8217	46.9274	West Coast	0.99	-0.72		0.889175	0.973771	26.8831	31.1818	1868.88
527	-16.8161	46.8131	West Coast	9.49	-0.54		0.671734	0.967688	14.0869	96.4697	1530.94
528	-16.8088	46.9658	West Coast	3.68	-1.04		0.964248	0.969347	26.8831	74.8663	1617.09
529	-16.8051	46.9177	West Coast	0.06	-0.84		1	0.973771	26.8831	31.1818	1868.88
530	-16.8041	46.8895	West Coast	0.26	-1.13		1	0.967688	25.1197	96.4697	1530.94
531	-16.7958	45.8199	West Coast	0.1	0.99		1	0.916558	8.06988	4.63245	91.8574
532	-16.7918	45.803	West Coast	0.09	0.99		1	0.916558	8.06988	4.63245	91.8574
533	-16.7905	44.4797	West Coast	0.32	3.1		0.608504	0.240729	3.83134	3.83134	26.3396
534	-16.7865	46.9581	West Coast	0.1	-0.57		0.585542	0.969347	26.8831	74.8663	1617.09
535	-16.7746	46.9618	West Coast	0.17	-1.07		0.990123	0.969347	26.8831	74.8663	1617.09
536	-16.7717	45.7511	West Coast	0.04	1.05		0.950725	0.916558	8.06988	4.63245	91.8574
537	-16.7693	46.97	West Coast	0.46	-0.96		0.894904	0.969347	26.8831	74.8663	1617.09
538	-16.7635	46.972	West Coast	0.05	-1.08		1	0.969347	26.8831	74.8663	1617.09
539	-16.7571	46.7426	West Coast	0.04	-0.83		1	0.969429	12.6368	74.116	1600.05
540	-16.7552	46.7446	West Coast	0.04	-0.83		1	0.969429	12.6368	74.116	1600.05
541	-16.7541	46.7267	West Coast	0.37	-0.83		1	0.969429	12.6368	74.116	1600.05
542	-16.7521	46.7407	West Coast	0.13	-0.7		0.888889	0.969429	12.6368	74.116	1600.05
543	-16.7511	46.7591	West Coast	0.14	-0.75		0.928934	0.969429	12.6368	74.116	1600.05
544	-16.7509	46.7314	West Coast	0.09	-0.83		1	0.969429	12.6368	74.116	1600.05
545	-16.7505	46.7462	West Coast	0.21	-0.78		0.963351	0.969429	12.6368	74.116	1600.05
546	-16.7487	46.9738	West Coast	0.06	-1.08		1	0.969347	26.4652	74.8663	1617.09
547	-16.7441	46.7725	West Coast	0.15	-0.83		1	0.969429	12.6368	74.116	1600.05
548	-16.7428	46.7572	West Coast	0.04	-0.83		1	0.969429	12.6368	74.116	1600.05
549	-16.7427	46.9799	West Coast	0.17	-1.06		0.981685	0.969347	26.4652	74.8663	1617.09
550	-16.7385	46.7529	West Coast	0.04	-0.83		1	0.969429	12.6368	74.116	1600.05
551	-16.7344	46.7968	West Coast	0.06	-0.83		1	0.969347	12.6368	74.8663	1617.09
552	-16.7344	46.755	West Coast	0.04	-0.83		1	0.969429	12.6368	74.116	1600.05
553	-16.7342	46.791	West Coast	0.37	-0.83		1	0.969347	12.6368	74.8663	1617.09
554	-16.7319	46.754	West Coast	13.27	-0.83		1	0.969429	12.6368	74.116	1600.05
555	-16.7158	46.9992	West Coast	7.76	-1.08		1	0.969347	26.4652	74.8663	1617.09
556	-16.7151	44.8184	West Coast	13.08	1.05		0.880133	0.88971	3.83245	3.23053	460.435
557	-16.7142	46.8322	West Coast	2.67	-0.82		0.993517	0.969429	12.6368	74.116	1600.05
558	-16.7038	46.769	West Coast	0.15	-0.83		1	0.969429	12.6368	74.116	1600.05
559	-16.7038	44.8499	West Coast	0.62	1		0.901333	0.88971	4.19617	3.23053	460.435
560	-16.7013	46.6011	West Coast	0.06	1.11		0.404255	0.834322	20.415	5.9103	417.012
561	-16.699	46.7677	West Coast	0.03	-0.83		1	0.969429	12.6368	74.116	1600.05
562	-16.6989	46.5988	West Coast	0.06	1.11		0.404255	0.834322	20.415	5.9103	417.012
563	-16.6957	44.9151	West Coast	0.14	1.07		0.838983	0.894164	4.19617	3.16695	480.315
564	-16.6956	46.5755	West Coast	0.98	0.64		0.726857	0.834322	21.1102	5.9103	417.012
565	-16.6947	46.7467	West Coast	0.17	-0.83		1	0.969429	12.6368	74.116	1600.05
566	-16.6919	47.0453	West Coast	0.53	-0.55		1	0.969347	5.13974	74.8663	1617.09
567	-16.6888	46.8057	West Coast	2.26	-0.83		1	0.969429	12.6368	74.116	1600.05
568	-16.6879	46.5686	West Coast	0.14	0.73		0.65812	0.834322	21.1102	5.9103	417.012
569	-16.6859	47.063	West Coast	0.72	-0.55		1	0.969347	5.13974	74.8663	1617.09
570	-16.6853	46.8272	West Coast	0.18	-0.83		1	0.969429	12.6368	74.116	1600.05
571	-16.6851	46.749	West Coast	2.1	-0.72		0.902778	0.969429	12.6368	74.116	1600.05
572	-16.6831	44.8644	West Coast	0.11	0.89		1	0.88971	4.19617	3.23053	460.435
573	-16.6819	46.9367	West Coast	22.7	-1.08		0.999251	0.969347	26.8831	74.8663	1617.09
574	-16.6804	44.8561	West Coast	0.12	0.96		0.939203	0.88971	4.19617	3.23053	460.435
575	-16.68	46.575	West Coast	0.13	1.4		0.223913	0.834322	21.1102	5.9103	417.012
576	-16.68	46.5666	West Coast	0.78	0.73		0.661793	0.834322	21.1102	5.9103	417.012
577	-16.6711	46.7501	West Coast	0.12	-0.83		1	0.969429	12.6368	74.116	1600.05
578	-16.6632	46.7841	West Coast	0.69	-0.83		1	0.969429	12.6368	74.116	1600.05
579	-16.6613	44.8612	West Coast	0.06	0.89		1	0.88971	4.19617	3.23053	460.435
580	-16.6612	46.7761	West Coast	0.06	-0.83		1	0.969429	12.6368	74.116	1600.05
581	-16.6599	44.8268	West Coast	0.32	0.91		1	0.88971	3.96392	3.23053	460.435
582	-16.6595	44.8469	West Coast	0.06	0.89		1	0.88971	4.19617	3.23053	460.435
583	-16.6594	44.6052	West Coast	0.04	1.51		0.797688	0.757401	3.12199	3.82607	242.828
584	-16.6573	46.7718	West Coast	0.04	-0.83		1	0.969429	12.6368	74.116	1600.05
585	-16.6526	46.7764	West Coast	0.16	-0.83		1	0.969429	12.6368	74.116	1600.05
586	-16.6523	46.7204	West Coast	0.17	-0.83		1	0.969429	12.6368	74.116	1600.05
587	-16.6489	46.5697	West Coast	0.04	0.44		0.890459	0.834322	21.1102	5.9103	417.012
588	-16.6482	46.7522	West Coast	0.12	-0.76		0.944751	0.969429	12.6368	74.116	1600.05
589	-16.647	46.5718	West Coast	0.04	0.44		0.890459	0.834322	21.1102	5.9103	417.012
590	-16.6468	46.7446	West Coast	0.06	-0.83		1	0.969429	12.6368	74.116	1600.05
591	-16.646	46.7788	West Coast	0.18	-0.83		1	0.969429	12.6368	74.116	1600.05
592	-16.6448	46.575	West Coast	0.13	0.66		0.715818	0.834322	21.1102	5.9103	417.012
593	-16.6426	46.7467	West Coast	0.12	-0.79		0.967213	0.969429	12.6368	74.116	1600.05
594	-16.6422	44.6034	West Coast	0.22	1.27		1	0.757401	3.12199	3.82607	242.828
595	-16.6404	46.7702	West Coast	0.29	-0.83		1	0.969429	12.6368	74.116	1600.05
596	-16.6404	46.7667	West Coast	0.52	-0.83		1	0.969429	12.6368	74.116	1600.05
597	-16.6399	46.7207	West Coast	1.64	-0.81		0.986216	0.969429	12.6368	74.116	1600.05
598	-16.6241	46.726	West Coast	0.06	-0.83		1	0.969429	12.6368	74.116	1600.05
599	-16.6239	46.7467	West Coast	0.06	-0.83		1	0.969429	12.6368	74.116	1600.05
600	-16.6238	46.5989	West Coast	0.06	1.42		0.208651	0.834322	21.7073	5.9103	417.012
601	-16.6236	44.7237	West Coast	0.06	2.16		0.177536	0.890128	3.12199	3.24725	441.982
602	-16.6192	44.7266	West Coast	0.22	1.88		0.333333	0.890128	3.12199	3.24725	441.982
603	-16.6157	45.4895	West Coast	0.13	1.65		0.590909	0.76581	4.60068	4.60068	203.716
604	-16.6124	44.7177	West Coast	0.13	1.92		0.308123	0.890128	3.12199	3.24725	441.982
605	-16.597	46.5917	West Coast	1.79	0.51		0.823022	0.834322	21.7073	5.9103	417.012
606	-16.5929	46.6572	West Coast	0.04	-0.81		0.942529	0.960827	16.5903	69.7633	1526.13
607	-16.5927	46.6842	West Coast	0.04	-0.78		1	0.960827	12.6742	69.7633	1526.13
608	-16.5899	44.7265	West Coast	0.48	0.98		1	0.890128	3.12199	3.24725	441.982
609	-16.5884	46.6613	West Coast	0.04	-0.87		1	0.960827	16.5903	69.7633	1526.13
610	-16.5872	44.7189	West Coast	0.12	0.98		1	0.890128	3.12199	3.24725	441.982
611	-16.5865	46.7178	West Coast	0.04	-0.1		0.955836	0.945933	12.6368	10.9725	1391.5
612	-16.5822	46.7155	West Coast	0.03	-0.33		1	0.945933	21.5552	10.9725	1391.5
613	-16.5736	46.6694	West Coast	0.24	-0.95		1	0.960827	21.163	69.7633	1526.13
614	-16.5698	44.7103	West Coast	0.11	1.06		0.932143	0.890128	3.12199	3.24725	441.982
615	-16.5682	46.6559	West Coast	0.24	-0.97		1	0.960827	22.2523	69.7633	1526.13
616	-16.568	46.6583	West Coast	21.49	-0.97		1	0.960827	22.2523	69.7633	1526.13
617	-16.5679	46.7406	West Coast	0.05	-0.33		1	0.945933	21.5552	10.9725	1391.5
618	-16.5653	46.4962	West Coast	0.32	1.24		0.381241	0.543954	21.1102	16.2963	407.409
619	-16.5594	44.6457	West Coast	0.11	1		0.985748	0.890128	3.12199	3.24725	441.982
620	-16.5572	47.1844	West Coast	0.06	-0.41		1	0.968161	27.2199	8.23028	1767.45
621	-16.5522	46.9425	West Coast	7.77	-0.41		1	0.947296	26.97	10.7835	1430.73
622	-16.5502	46.9873	West Coast	0.49	-0.15		1	0.947296	12.4056	10.7835	1430.73
623	-16.5434	46.7946	West Coast	0.25	-0.38		1	0.945933	24.8426	10.9725	1391.5
624	-16.5397	46.9909	West Coast	0.28	-0.41		1	0.947296	27.2199	10.7835	1430.73
625	-16.5386	46.9844	West Coast	0.04	-0.41		1	0.947296	27.2199	10.7835	1430.73
626	-16.5386	46.753	West Coast	0.03	-0.35		1	0.945933	22.5197	10.9725	1391.5
627	-16.5385	46.749	West Coast	0.03	-0.34		1	0.945933	22.4534	10.9725	1391.5
628	-16.5383	46.7593	West Coast	0.04	-0.35		1	0.945933	22.5197	10.9725	1391.5
629	-16.5365	47.1614	West Coast	0.03	-0.41		1	0.968161	27.2199	8.23028	1767.45
630	-16.5354	46.7864	West Coast	0.09	-0.34		0.992463	0.945933	22.5197	10.9725	1391.5
631	-16.5344	47.1641	West Coast	0.08	-0.41		1	0.968161	27.2199	8.23028	1767.45
632	-16.5343	46.7709	West Coast	0.07	-0.34		0.992463	0.945933	22.5197	10.9725	1391.5
633	-16.5335	46.7579	West Coast	0.66	-0.35		1	0.945933	22.5197	10.9725	1391.5
634	-16.5335	46.7479	West Coast	0.18	-0.34		1	0.945933	22.4534	10.9725	1391.5
635	-16.5317	46.9144	West Coast	0.14	-0.46		1	0.947296	31.0347	10.7835	1430.73
636	-16.5303	46.7822	West Coast	0.06	-0.35		1	0.945933	22.5197	10.9725	1391.5
637	-16.53	46.7655	West Coast	0.06	-0.35		1	0.945933	22.5197	10.9725	1391.5
638	-16.5296	46.855	West Coast	0.24	-0.28		0.842105	0.947296	31.0347	10.7835	1430.73
639	-16.5279	46.772	West Coast	0.06	-0.35		1	0.945933	22.5197	10.9725	1391.5
640	-16.5264	46.7608	West Coast	22.65	-0.34		0.992463	0.945933	22.5197	10.9725	1391.5
641	-16.5262	47.1656	West Coast	0.04	-0.41		1	0.968161	27.2199	8.23028	1767.45
642	-16.5261	46.8573	West Coast	0.03	-0.37		0.924188	0.947296	31.0347	10.7835	1430.73
643	-16.526	46.9904	West Coast	0.06	-0.41		1	0.947296	27.2199	10.7835	1430.73
644	-16.5239	47.1636	West Coast	0.06	-0.41		1	0.968161	27.2199	8.23028	1767.45
645	-16.5239	46.9801	West Coast	0.04	-0.41		1	0.947296	27.2199	10.7835	1430.73
646	-16.5238	46.9948	West Coast	0.04	-0.41		1	0.947296	27.2199	10.7835	1430.73
647	-16.5223	44.7017	West Coast	12.97	1.06		0.927745	0.890128	3.12199	3.24725	441.982
648	-16.5209	46.9821	West Coast	0.09	-0.41		1	0.947296	27.2199	10.7835	1430.73
649	-16.5112	46.7851	West Coast	0.28	-0.35		1	0.945933	22.5197	10.9725	1391.5
650	-16.506	47.015	West Coast	0.35	-0.4		1	0.952842	27.2199	9.56416	1498.43
651	-16.503	46.6823	West Coast	0.04	-0.87		1	0.957154	21.5859	55.2037	1491.97
652	-16.5025	47.157	West Coast	1.41	-0.41		1	0.966565	27.2199	9.09425	1551.21
653	-16.5022	46.7311	West Coast	0.12	-0.34		1	0.945933	22.4534	10.9725	1391.5
654	-16.501	47.0072	West Coast	0.04	-0.4		1	0.952842	27.2199	9.56416	1498.43
655	-16.5008	46.7229	West Coast	0.12	-0.34		1	0.945933	22.4534	10.9725	1391.5
656	-16.5001	47.1725	West Coast	0.28	-0.36		1	0.966565	23.6675	9.09425	1551.21
657	-16.4991	46.676	West Coast	0.44	-0.79		0.937729	0.954131	21.1102	54.9084	1483.07
658	-16.4988	47.0092	West Coast	0.06	-0.4		1	0.952842	27.2199	9.56416	1498.43
659	-16.4934	46.714	West Coast	1	-0.33		1	0.945933	21.4583	10.9725	1391.5
660	-16.4906	47.1635	West Coast	0.04	-0.34		1	0.966565	22.5306	9.09425	1551.21
661	-16.4904	47.0531	West Coast	0.15	-0.4		1	0.952842	27.2199	9.56416	1498.43
662	-16.4886	47.1802	West Coast	0.04	-0.22		1	0.966565	15.4699	9.09425	1551.21
663	-16.4838	47.1911	West Coast	0.25	-0.22		1	0.966565	15.4699	9.09425	1551.21
664	-16.4823	46.7319	West Coast	0.22	-0.87		1	0.957154	21.4583	55.2037	1491.97
665	-16.4803	46.7413	West Coast	0.1	-0.33		1	0.945933	21.4583	10.9725	1391.5
666	-16.4784	47.1638	West Coast	0.22	-0.34		1	0.966565	22.5306	9.09425	1551.21
667	-16.4761	46.8842	West Coast	0.04	-0.43		0.978056	0.947296	30.5749	10.7835	1430.73
668	-16.4742	46.7321	West Coast	0.04	-0.87		1	0.957154	21.4583	55.2037	1491.97
669	-16.4741	47.1654	West Coast	0.06	-0.34		1	0.966565	22.5306	9.09425	1551.21
670	-16.4738	46.8886	West Coast	0.03	-0.35		0.909502	0.947296	30.5749	10.7835	1430.73
671	-16.4719	46.7342	West Coast	0.06	-0.87		1	0.957154	21.4583	55.2037	1491.97
672	-16.4703	46.7844	West Coast	0.2	-0.34		1	0.945933	22.4481	10.9725	1391.5
673	-16.4697	46.953	West Coast	0.03	-0.44		1	0.947296	29.557	10.7835	1430.73
674	-16.4696	46.7323	West Coast	0.04	-0.87		1	0.957154	21.4583	55.2037	1491.97
675	-16.4685	46.9287	West Coast	0.82	-0.44		1	0.947296	29.557	10.7835	1430.73
676	-16.4677	46.828	West Coast	0.06	0.04		0.725641	0.945933	18.6951	10.9725	1391.5
677	-16.4673	46.6695	West Coast	3.88	-0.69		0.850237	0.954131	21.1102	54.9084	1483.07
678	-16.4657	47.0822	West Coast	0.06	-0.4		1	0.952842	27.2199	9.56416	1498.43
679	-16.4652	46.9086	West Coast	1.18	-0.45		1	0.947296	30.5749	10.7835	1430.73
680	-16.4634	47.0842	West Coast	0.04	-0.39		1	0.952842	26.4034	9.56416	1498.43
681	-16.4603	46.7642	West Coast	0.55	-0.88		1	0.954131	22.4481	54.9084	1483.07
682	-16.4595	46.809	West Coast	0.06	0.05		0.717742	0.945933	18.6951	10.9725	1391.5
683	-16.4593	46.8176	West Coast	0.12	-0.05		0.801029	0.945933	18.6951	10.9725	1391.5
684	-16.456	46.7193	West Coast	0.22	-0.87		1	0.957154	21.1102	55.2037	1491.97
685	-16.455	46.8055	West Coast	0.2	-0.18		0.943005	0.945933	16.5275	10.9725	1391.5
686	-16.4519	46.9587	West Coast	1.35	-0.42		0.963918	0.947296	31.0051	10.7835	1430.73
687	-16.4519	46.7811	West Coast	1.93	-0.29		0.97709	0.945933	20.6513	10.9725	1391.5
688	-16.4517	47.0772	West Coast	0.15	-0.31		1	0.952842	20.9056	9.56416	1498.43
689	-16.4514	46.798	West Coast	0.39	0.08		0.728288	0.945933	16.5275	10.9725	1391.5
690	-16.4512	46.8093	West Coast	0.06	0.28		0.582633	0.945933	16.5275	10.9725	1391.5
691	-16.4499	47.1007	West Coast	0.11	-0.32		1	0.956264	20.7191	9.84016	1524.43
692	-16.449	46.6614	West Coast	0.05	-0.35		0.615804	0.954131	18.7385	54.9084	1483.07
693	-16.4469	46.6561	West Coast	0.07	-0.09		0.439776	0.954131	18.7385	54.9084	1483.07
694	-16.4468	46.801	West Coast	0.03	-0.24		1	0.945933	16.5275	10.9725	1391.5
695	-16.4459	46.7262	West Coast	4.1	-0.72		0.881302	0.954131	21.1102	54.9084	1483.07
696	-16.4449	47.0778	West Coast	0.06	-0.31		1	0.952842	20.9056	9.56416	1498.43
697	-16.4446	47.1032	West Coast	0.06	-0.24		0.927835	0.956264	20.7191	9.84016	1524.43
698	-16.4432	47.0857	West Coast	0.17	-0.3		1	0.952842	20.7191	9.56416	1498.43
699	-16.4406	47.0729	West Coast	0.08	-0.31		1	0.952842	20.9056	9.56416	1498.43
700	-16.4388	46.9988	West Coast	0.64	-0.32		0.896313	0.952842	31.0051	9.56416	1498.43
701	-16.4378	46.5551	West Coast	0.81	-0.61		0.951087	0.94607	12.2484	54.0898	1460.31
702	-16.4367	47.0296	West Coast	0.23	-0.2		0.813149	0.952842	28.675	9.56416	1498.43
703	-16.4364	46.7405	West Coast	0.04	-0.86		1	0.954131	21.1102	54.9084	1483.07
704	-16.4357	46.5836	West Coast	0.17	-0.7		0.975862	0.94607	14.924	54.0898	1460.31
705	-16.4351	47.0875	West Coast	0.84	-0.3		1	0.952842	20.7191	9.56416	1498.43
706	-16.4342	47.3924	West Coast	0.3	0.35		0.611765	0.968226	11.4338	8.81026	1661.13
707	-16.4341	47.0749	West Coast	0.11	-0.31		1	0.952842	20.9056	9.56416	1498.43
708	-16.4333	46.7592	West Coast	0.07	-0.85		1	0.954131	20.6513	54.9084	1483.07
709	-16.4323	47.0781	West Coast	0.04	-0.3		0.995146	0.952842	20.9056	9.56416	1498.43
710	-16.4305	47.0117	West Coast	1.06	-0.37		0.961039	0.952842	28.675	9.56416	1498.43
711	-16.4302	46.7549	West Coast	0.06	-0.83		0.978193	0.954131	20.6513	54.9084	1483.07
712	-16.4287	47.073	West Coast	0.16	-0.05		0.780303	0.952842	20.9056	9.56416	1498.43
713	-16.4253	46.6051	West Coast	0.25	-0.74		1	0.954131	14.924	54.9084	1483.07
714	-16.4247	47.0753	West Coast	0.15	-0.28		0.974432	0.952842	20.9056	9.56416	1498.43
715	-16.4246	47.1096	West Coast	2.05	-0.27		0.949826	0.956264	20.7191	9.84016	1524.43
716	-16.4229	47.0539	West Coast	2.32	-0.03		0.766072	0.952842	20.9056	9.56416	1498.43
717	-16.4221	47.1291	West Coast	0.11	-0.29		1	0.956264	19.0121	9.84016	1524.43
718	-16.4217	47.1461	West Coast	1.82	-0.29		1	0.956264	19.0121	9.84016	1524.43
719	-16.4198	46.7295	West Coast	5.69	-0.78		0.925824	0.954131	21.1102	54.9084	1483.07
720	-16.4175	47.1239	West Coast	0.04	-0.32		1	0.956264	20.7191	9.84016	1524.43
721	-16.4156	46.7176	West Coast	0.04	-0.86		1	0.954131	20.9498	54.9084	1483.07
722	-16.4144	47.1261	West Coast	0.11	-0.14		0.862974	0.956264	19.0121	9.84016	1524.43
723	-16.4137	46.7026	West Coast	0.2	-0.53		0.767967	0.954131	18.0365	54.9084	1483.07
724	-16.4135	46.7093	West Coast	0.04	-0.86		1	0.954131	20.9498	54.9084	1483.07
725	-16.4135	46.7446	West Coast	0.03	-0.86		1	0.954131	20.9498	54.9084	1483.07
726	-16.4116	46.7446	West Coast	0.04	-0.86		1	0.954131	20.9498	54.9084	1483.07
727	-16.4116	46.7073	West Coast	0.04	-0.81		1	0.954131	18.0365	54.9084	1483.07
728	-16.4114	46.6966	West Coast	0.06	-0.37		0.644986	0.954131	18.0365	54.9084	1483.07
729	-16.4067	46.7171	West Coast	0.85	-0.65		0.825127	0.954131	20.9498	54.9084	1483.07
730	-16.4061	46.7042	West Coast	0.27	-0.48		0.728992	0.954131	18.0365	54.9084	1483.07
731	-16.4032	46.7115	West Coast	0.04	-0.86		1	0.954131	20.9498	54.9084	1483.07
732	-16.403	47.4134	West Coast	0.03	-0.15		1	0.968036	11.4338	9.44443	1636.92
733	-16.3979	47.1073	West Coast	0.11	-0.29		1	0.956264	19.0121	9.84016	1524.43
734	-16.3977	46.6168	West Coast	0.56	-0.29		0.596251	0.954131	17.2649	54.9084	1483.07
735	-16.3903	46.5546	West Coast	1.24	-1.07		0.949433	0.94607	49.1443	54.0898	1460.31
736	-16.3865	47.4157	West Coast	0.5	-0.13		0.985736	0.968036	11.4338	9.44443	1636.92
737	-16.3697	46.8531	West Coast	0.04	0.24		0.771863	0.657032	16.156	16.156	1721.51
738	-16.3677	46.8488	West Coast	0.04	0.08		0.897436	0.657032	16.156	16.156	1721.51
739	-16.3469	46.6552	West Coast	0.06	3.25		0.106452	0.211392	16.1368	16.1368	15.7854
740	-16.3296	47.3966	West Coast	1.41	-0.22		1	0.966053	15.5894	8.92974	1610.48
741	-16.3184	47.3767	West Coast	0.36	-0.22		1	0.966053	15.5894	8.92974	1610.48
742	-16.3177	47.4698	West Coast	0.04	-0.28		1	0.941507	19.4179	14.7412	945.319
743	-16.3093	47.4052	West Coast	0.04	-0.21		1	0.941507	15.5894	14.7412	945.319
744	-16.3073	47.3997	West Coast	0.11	-0.21		1	0.941507	15.5894	14.7412	945.319
745	-16.3073	46.8166	West Coast	0.46	2.24		0.120087	0.233716	19.3317	17.0341	420.17
746	-16.3056	45.9515	West Coast	0.33	1.06		0.585557	0.83331	8.10341	6.56932	517.238
747	-16.2958	47.2903	West Coast	0.13	0.05		0.775	0.87589	24.8138	17.4292	609.838
748	-16.2926	47.5051	West Coast	0.03	-0.3		1	0.945193	19.4179	12.6264	1225.63
749	-16.2762	47.3774	West Coast	0.25	-0.28		1	0.941507	19.4179	14.7412	945.319
750	-16.276	47.276	West Coast	0.04	-0.04		0.845272	0.87589	24.8139	17.4292	609.838
751	-16.2703	47.5439	West Coast	0.17	-0.07		0.809211	0.945193	18.4767	12.6264	1225.63
752	-16.2692	44.9426	West Coast	0.38	1.03		1	0.914913	4.21371	4.26146	185.48
753	-16.2679	46.1562	West Coast	0.13	0.9		0.698824	0.83331	8.10341	6.56932	517.238
754	-16.2654	47.2791	West Coast	0.1	-0.14		0.928736	0.87589	24.8139	17.4292	609.838
755	-16.2636	45.9489	West Coast	0.05	1.78		0.145038	0.83331	8.10341	6.56932	517.238
756	-16.2635	47.3282	West Coast	0.04	-0.36		0.995074	0.941507	24.8139	14.7412	945.319
757	-16.2635	44.922	West Coast	0.06	1.03		1	0.914913	4.21371	4.26146	185.48
758	-16.2604	47.3259	West Coast	0.13	-0.36		1	0.941507	24.8139	14.7412	945.319
759	-16.2562	46.116	West Coast	1.38	0.7		0.865031	0.83331	8.10341	6.56932	517.238
760	-16.2509	47.4626	West Coast	0.11	-0.3		1	0.945193	19.4179	12.6264	1225.63
761	-16.2496	44.9261	West Coast	0.56	1.01		1	0.914913	4.42999	4.26146	185.48
762	-16.2449	46.0267	West Coast	15	1.45		0.326137	0.83331	8.10341	6.56932	517.238
763	-16.2429	47.352	West Coast	0.13	-0.31		1	0.941507	21.5397	14.7412	945.319
764	-16.2401	47.4868	West Coast	3.51	-0.21		0.916445	0.945193	19.4179	12.6264	1225.63
765	-16.2359	46.4222	West Coast	0.27	0.32		0.695262	0.721497	48.48	21.7666	226.187
766	-16.2303	47.3364	West Coast	0.17	-0.15		0.860853	0.941507	21.5397	14.7412	945.319
767	-16.2279	47.3554	West Coast	0.77	0		0.733553	0.941507	21.5397	14.7412	945.319
768	-16.2274	46.4273	West Coast	0.15	-0.05		1	0.721497	48.48	21.7666	226.187
769	-16.2254	47.3035	West Coast	0.29	-0.34		1	0.941507	23.5993	14.7412	945.319
770	-16.2233	47.1352	West Coast	0.14	3.36		0.192593	0.111935	24.8138	24.8138	3.38654
771	-16.1979	46.1344	West Coast	0.09	2.04		0.080786	0.83331	5.26052	6.56932	517.238
772	-16.1969	46.0177	West Coast	0.03	2.14		0	0.83331	6.59501	6.56932	517.238
773	-16.1928	47.2947	West Coast	0.06	0.15		0.761111	0.87589	19.4276	17.4292	609.838
774	-16.1897	47.2927	West Coast	0.07	-0.04		0.915556	0.87589	19.4276	17.4292	609.838
775	-16.1886	45.9573	West Coast	0.04	2.02		0.0515759	0.83331	6.79193	6.56932	517.238
776	-16.1884	46.1613	West Coast	0.04	0.67		1	0.83331	5.26052	6.56932	517.238
777	-16.187	45.9861	West Coast	5.13	1.16		0.526156	0.83331	7.61124	6.56932	517.238
778	-16.1865	46.1613	West Coast	0.03	0.67		1	0.83331	5.26052	6.56932	517.238
779	-16.1834	47.2849	West Coast	0.92	-0.15		0.943925	0.87589	24.5032	17.4292	609.838
780	-16.1812	46.0478	West Coast	0.18	1.29		0.52017	0.83331	5.20093	6.56932	517.238
781	-16.1803	45.9514	West Coast	0.3	1.89		0.114173	0.83331	6.79193	6.56932	517.238
782	-16.1781	45.9679	West Coast	0.04	1.18		0.511561	0.83331	7.61124	6.56932	517.238
783	-16.1767	45.9578	West Coast	0.27	1.45		0.360939	0.83331	6.79193	6.56932	517.238
784	-16.1765	46.7383	West Coast	0.42	-0.76		0.912736	0.935124	23.8924	53.3481	1417.8
785	-16.1732	46.138	West Coast	13.27	1.08		0.663279	0.83331	5.26052	6.56932	517.238
786	-16.1672	45.948	West Coast	0.66	1.15		0.56043	0.83331	6.79193	6.56932	517.238
787	-16.1541	45.8481	West Coast	161.67	1.09		0.626041	0.83331	6.10312	6.56932	517.238
788	-16.152	46.753	West Coast	0.11	-0.98		0.976676	0.935124	37.061	53.3481	1417.8
789	-16.1508	46.0945	West Coast	0.06	2.12		0.0436047	0.83331	5.18411	6.56932	517.238
790	-16.1491	46.758	West Coast	0.28	-1.01		1	0.935124	37.061	53.3481	1417.8
791	-16.1407	47.6246	West Coast	0.15	-0.26		0.979466	0.916869	14.0387	24.9582	853.897
792	-16.1348	47.6115	West Coast	2.06	-0.28		1	0.916869	14.0387	24.9582	853.897
793	-16.1322	47.5925	West Coast	0.04	-0.28		1	0.916869	14.0387	24.9582	853.897
794	-16.1307	46.9664	West Coast	0.15	1.35		0.93482	0.589781	38.2007	38.2007	1.16838
795	-16.1307	46.7609	West Coast	8.39	-1		0.997598	0.935124	37.061	53.3481	1417.8
796	-16.1299	46.8343	West Coast	2.25	-0.92		0.917904	0.935124	38.2007	53.3481	1417.8
797	-16.1117	46.0883	West Coast	0.06	0.87		0.834734	0.83331	5.18411	6.56932	517.238
798	-16.1094	46.0908	West Coast	0.06	0.87		0.834734	0.83331	5.18411	6.56932	517.238
799	-16.1088	45.998	West Coast	7.53	0.89		0.78067	0.83331	6.10312	6.56932	517.238
800	-16.1021	46.0906	West Coast	0.09	1.09		0.664557	0.83331	5.18411	6.56932	517.238
801	-16.099	46.072	West Coast	0.06	1.36		0.470588	0.83331	5.18411	6.56932	517.238
802	-16.0968	47.6105	West Coast	0.11	-0.28		1	0.916869	14.0387	24.9582	853.897
803	-16.0948	45.9082	West Coast	0.07	0.63		1	0.83331	6.10312	6.56932	517.238
804	-16.0885	45.9804	West Coast	3.05	1.2		0.548955	0.83331	6.10312	6.56932	517.238
805	-16.0878	46.0313	West Coast	3.82	1.24		0.534201	0.83331	5.67604	6.56932	517.238
806	-16.0844	46.0842	West Coast	0.04	0.68		1	0.83331	5.18411	6.56932	517.238
807	-16.0819	47.5939	West Coast	0.31	-0.47		1	0.916869	25.0867	24.9582	853.897
808	-16.0787	46.0642	West Coast	6.17	1.04		0.693965	0.83331	5.23013	6.56932	517.238
809	-16.0765	46.0091	West Coast	0.55	1.23		0.51139	0.83331	6.44794	6.56932	517.238
810	-16.072	46.0299	West Coast	0.87	0.96		0.71261	0.83331	6.44794	6.56932	517.238
811	-16.0719	46.0406	West Coast	0.03	0.94		0.729537	0.83331	6.44794	6.56932	517.238
812	-16.0681	46.8414	West Coast	2.69	-0.71		0.960948	0.935124	17.3734	53.3481	1417.8
813	-16.0614	47.5704	West Coast	5.65	-0.38		1	0.916869	18.7841	24.9582	853.897
814	-16.0592	46.8635	West Coast	0.06	-0.75		1	0.935124	17.3734	53.3481	1417.8
815	-16.0578	47.5857	West Coast	0.17	-0.47		1	0.916869	25.0867	24.9582	853.897
816	-16.0561	47.6365	West Coast	0.09	-0.5		1	0.916869	27.3908	24.9582	853.897
817	-16.0507	47.6626	West Coast	1.38	-0.41		0.91686	0.916869	27.3908	24.9582	853.897
818	-16.0489	47.5875	West Coast	0.11	-0.47		1	0.916869	25.0867	24.9582	853.897
819	-16.0488	47.5812	West Coast	0.11	-0.38		1	0.916869	18.7841	24.9582	853.897
820	-16.0457	45.8528	West Coast	15.05	1.6		0.297872	0.828218	6.10312	6.50084	513.227
821	-16.0433	47.5968	West Coast	0.43	-0.47		1	0.916869	25.0867	24.9582	853.897
822	-16.0428	47.5884	West Coast	0.06	-0.47		1	0.916869	25.0867	24.9582	853.897
823	-16.035	45.905	West Coast	0.66	1.49		0.363636	0.828218	6.10312	6.50084	513.227
824	-16.0347	45.884	West Coast	0.27	0.95		0.742961	0.828218	6.10312	6.50084	513.227
825	-16.0323	47.6029	West Coast	0.06	-0.62		1	0.916869	38.1256	24.9582	853.897
826	-16.0263	47.7073	West Coast	0.04	-0.36		1	0.908451	38.1256	5.80973	1776.44
827	-16.0253	47.5909	West Coast	1	-0.62		1	0.916869	38.1256	24.9582	853.897
828	-16.0221	47.3529	West Coast	0.04	1.16		0.295977	0.716905	19.4179	17.4984	386.348
829	-16.0221	47.3073	West Coast	0.06	0.26		0.953608	0.716905	18.6156	17.4984	386.348
830	-16.022	47.6235	West Coast	0.3	-0.62		1	0.916869	38.1256	24.9582	853.897
831	-16.0156	47.6135	West Coast	0.06	-0.62		1	0.916869	38.1256	24.9582	853.897
832	-16.0134	47.6175	West Coast	0.06	-0.62		1	0.916869	38.1256	24.9582	853.897
833	-16.0124	47.3468	West Coast	0.09	1.01		0.381857	0.716905	19.4179	17.4984	386.348
834	-16.0081	47.6012	West Coast	3.05	-0.51		0.909404	0.916869	38.1256	24.9582	853.897
835	-16.0056	45.9152	West Coast	3.36	1.15		0.591062	0.826418	6.10312	6.60624	510.881
836	-15.998	45.4733	West Coast	0.26	1.09		1	1	5.20189	5.20189	64.412
837	-15.9835	47.2807	West Coast	0.14	0.43		0.943327	0.716905	11.4429	17.4984	386.348
838	-15.9778	45.8901	West Coast	0.45	0.54		0.953456	0.826418	10.0456	6.60624	510.881
839	-15.9772	47.6114	West Coast	0.07	-0.52		0.914286	0.916869	38.1256	24.9582	853.897
840	-15.9692	47.6094	West Coast	0.25	-0.45		0.853462	0.916869	38.1256	24.9582	853.897
841	-15.9567	47.6066	West Coast	0.64	-0.54		0.930676	0.916869	38.1256	24.9582	853.897
842	-15.951	45.9382	West Coast	10.6	0.43		0.883409	0.825863	17.9131	6.66891	507.609
843	-15.9484	47.6102	West Coast	0.54	-0.62		1	0.916869	38.1256	24.9582	853.897
844	-15.9384	47.6189	West Coast	0.09	-0.62		1	0.916869	38.1256	24.9582	853.897
845	-15.9322	47.624	West Coast	0.04	-0.58		0.966019	0.916869	38.1256	24.9582	853.897
846	-15.93	47.6269	West Coast	0.1	-0.55		1	0.916869	31.8652	24.9582	853.897
847	-15.9243	45.9397	West Coast	0.32	0.63		0.72	0.825863	17.9131	6.66891	507.609
848	-15.9188	47.6902	West Coast	1.7	0.46		0.631454	0.892373	10.2212	8.72944	1603.48
849	-15.9131	45.9335	West Coast	0.35	0.48		0.843238	0.825863	17.9131	6.66891	507.609
850	-15.9121	45.9923	West Coast	1.57	0.59		0.752381	0.825863	17.7866	6.66891	507.609
851	-15.9016	47.6961	West Coast	0.17	0.21		0.702564	0.892373	16.4775	8.72944	1603.48
852	-15.8878	47.7178	West Coast	6.58	0.4		0.677337	0.892373	10.2212	8.72944	1603.48
853	-15.8429	47.6829	West Coast	0.45	0.17		0.609442	0.892373	26.9038	8.72944	1603.48
854	-15.8179	47.0759	West Coast	0.06	0.54		0.920513	0.747975	9.32127	17.2241	317.802
855	-15.8178	47.1197	West Coast	0.05	1.34		0.335404	0.747975	9.32127	17.2241	317.802
856	-15.8156	47.1219	West Coast	0.06	1.34		0.335404	0.747975	9.32127	17.2241	317.802
857	-15.8088	47.1185	West Coast	0.15	1.44		0.279159	0.747975	9.32127	17.2241	317.802
858	-15.8082	47.1083	West Coast	0.1	1.38		0.315789	0.747975	9.32127	17.2241	317.802
859	-15.8066	47.0749	West Coast	0.29	0.49		0.951163	0.716905	9.32127	17.4984	386.348
860	-15.8002	47.6495	West Coast	0.15	-0.4		1	0.866681	37.6661	9.73034	1474.74
861	-15.7955	48.7083	West Coast	0.81	-0.98		1	0.997792	21.0246	31.3637	3774.08
862	-15.7907	46.9821	West Coast	0.05	0.44		1	0.747975	9.52993	17.2241	317.802
863	-15.7835	47.1394	West Coast	0.14	1.16		0.444586	0.716905	9.32127	17.4984	386.348
864	-15.7823	47.752	West Coast	0.11	0.32		0.983425	0.654432	20.6745	17.2852	336.718
865	-15.7779	47.7637	West Coast	0.17	0.3		1	0.654432	20.6745	17.2852	336.718
866	-15.7762	47.7573	West Coast	0.04	0.3		1	0.654432	20.6745	17.2852	336.718
867	-15.776	47.6683	West Coast	0.17	-0.2		1	0.866681	20.6417	9.73034	1474.74
868	-15.7738	47.7466	West Coast	0.06	0.3		1	0.654432	20.6745	17.2852	336.718
869	-15.7639	47.7032	West Coast	14.72	0.48		0.845362	0.654432	20.6417	17.2852	336.718
870	-15.7601	47.8184	West Coast	0.36	0.47		0.870588	0.616013	20.6745	15.6455	430.596
871	-15.7501	47.6207	West Coast	0.77	0.04		0.700713	0.849013	30.1502	10.8266	1381.11
872	-15.7473	46.1366	West Coast	0.53	1.38		1	0.9633	5.18411	5.18411	24.8718
873	-15.7445	47.7407	West Coast	0.06	0.3		1	0.654432	20.6527	17.2852	336.718
874	-15.7426	47.7428	West Coast	0.03	0.3		1	0.654432	20.6527	17.2852	336.718
875	-15.7406	47.7353	West Coast	0.11	0.3		1	0.654432	20.6527	17.2852	336.718
876	-15.7386	47.5872	West Coast	2.84	-0.14		0.979688	0.849013	18.7899	10.8266	1381.11
877	-15.7362	47.1724	West Coast	0.32	1.38		0.353801	0.724546	10.0697	14.9043	300
878	-15.7302	48.728	West Coast	0.06	-1.11		1	0.997792	30.9409	31.3637	3774.08
879	-15.7286	47.1229	West Coast	0.25	0.54		1	0.724546	9.32127	14.9043	300
880	-15.7202	47.1501	West Coast	0.15	1.19		0.490741	0.724546	9.32127	14.9043	300
881	-15.715	46.5181	West Coast	0.99	0.08		0.877318	0.91161	19.5391	9.94651	740.073
882	-15.7148	47.149	West Coast	0.12	1.69		0.192825	0.724546	9.32127	14.9043	300
883	-15.7137	46.9968	West Coast	0.04	0.69		0.794366	0.747975	9.32127	17.2241	317.802
884	-15.7114	47.1448	West Coast	0.03	0.75		0.822222	0.724546	9.32127	14.9043	300
885	-15.6906	47.6223	West Coast	0.74	-0.07		0.909728	0.841627	19.1507	11.7753	1349.04
886	-15.6863	47.1322	West Coast	0.06	1.68		0.196375	0.724546	9.35361	14.9043	300
887	-15.6822	46.3541	West Coast	0.07	-1.17		0.935393	0.998794	107.442	107.442	268.406
888	-15.6815	47.6374	West Coast	0.28	-0.08		0.928025	0.841627	18.6015	11.7753	1349.04
889	-15.6806	46.5092	West Coast	0.64	-0.05		0.98739	0.91161	20.0029	9.94651	740.073
890	-15.6774	48.5787	West Coast	0.15	-0.83		0.975477	0.968612	20.4525	29.5107	3055.61
891	-15.6736	47.6591	West Coast	0.25	0.4		0.551887	0.841627	18.6015	11.7753	1349.04
892	-15.6709	46.5093	West Coast	0.13	-0.07		1	0.91161	20.0029	9.94651	740.073
893	-15.6646	47.6612	West Coast	0.12	0.34		0.558411	0.841627	21.5334	11.7753	1349.04
894	-15.6637	47.639	West Coast	1.26	0.13		0.714754	0.841627	21.5334	11.7753	1349.04
895	-15.6635	47.8428	West Coast	6.91	-0.12		0.926217	0.783306	18.4537	13.2445	1859.34
896	-15.6548	46.5099	West Coast	0.33	-0.07		1	0.91161	20.042	9.94651	740.073
897	-15.6493	47.6352	West Coast	1.96	0.04		0.784505	0.841627	21.5334	11.7753	1349.04
898	-15.6375	48.5622	West Coast	0.12	-0.68		0.8802	0.911038	30.3431	21.2291	3043.49
899	-15.6366	46.4966	West Coast	0.06	-0.07		1	0.91161	20.042	9.94651	740.073
900	-15.6363	47.6304	West Coast	0.17	-0.02		0.83455	0.841627	21.5334	11.7753	1349.04
901	-15.6334	46.4792	West Coast	0.82	0.19		0.783916	0.91161	20.042	9.94651	740.073
902	-15.6316	46.4956	West Coast	0.12	-0.07		1	0.91161	20.042	9.94651	740.073
903	-15.6302	46.5906	West Coast	0.05	0.93		0.98722	0.882077	8.11597	8.11597	79.9409
904	-15.6296	47.6362	West Coast	0.24	-0.15		0.946588	0.841627	21.5334	11.7753	1349.04
905	-15.6281	46.5885	West Coast	0.04	0.93		0.98722	0.882077	8.11597	8.11597	79.9409
906	-15.6219	47.6699	West Coast	0.04	-0.18		1	0.820234	18.5893	12.7539	1467.36
907	-15.6177	47.8251	West Coast	0.11	-0.21		1	0.783306	18.5893	13.2445	1859.34
908	-15.6108	48.5432	West Coast	0.19	-0.61		0.787781	0.911038	34.5539	21.2291	3043.49
909	-15.6077	47.6803	West Coast	0.45	-0.18		1	0.820234	18.5893	12.7539	1467.36
910	-15.5811	47.6824	West Coast	0.11	-0.18		1	0.820234	18.5994	12.7539	1467.36
911	-15.576	47.6501	West Coast	0.11	-0.31		1	0.841627	28.7424	11.7753	1349.04
912	-15.5721	47.647	West Coast	0.06	-0.31		1	0.841627	28.7424	11.7753	1349.04
913	-15.5647	47.7768	West Coast	0.11	-0.27		1	0.78084	21.7062	14.653	1740.21
914	-15.5531	47.6572	West Coast	0.17	-0.33		1	0.820234	28.7424	12.7539	1467.36
915	-15.5509	47.7783	West Coast	0.25	-0.25		0.977221	0.78084	21.7062	14.653	1740.21
916	-15.5365	47.8861	West Coast	0.17	-0.31		1	0.78084	24.2475	14.653	1740.21
917	-15.5342	47.8905	West Coast	0.06	-0.31		1	0.78084	24.2475	14.653	1740.21
918	-15.5332	47.6792	West Coast	0.29	-0.22		1	0.820234	20.3748	12.7539	1467.36
919	-15.5274	48.5609	West Coast	0.19	-0.87		1	0.914409	34.5539	21.2219	3085.77
920	-15.521	47.876	West Coast	0.07	-0.31		1	0.78084	24.2475	14.653	1740.21
921	-15.5139	47.6851	West Coast	0.93	-0.22		1	0.820234	20.3748	12.7539	1467.36
922	-15.5135	47.7017	West Coast	0.99	-0.22		1	0.820234	20.3748	12.7539	1467.36
923	-15.5093	48.5744	West Coast	0.13	-0.54		0.722814	0.914409	34.5539	21.2219	3085.77
924	-15.4979	47.7874	West Coast	0.22	0.1		0.658784	0.78084	24.2475	14.653	1740.21
925	-15.4911	47.7902	West Coast	1.06	-0.18		0.88377	0.78084	24.2475	14.653	1740.21
926	-15.4893	48.5859	West Coast	0.86	-0.95		0.984954	0.914409	45.6948	21.2219	3085.77
927	-15.4885	47.7737	West Coast	0.12	-0.3		0.991684	0.78084	24.2475	14.653	1740.21
928	-15.4784	47.6845	West Coast	0.94	-0.24		0.840699	0.834623	23.1192	17.2261	1823.89
929	-15.4673	47.7302	West Coast	1.52	-0.16		0.763754	0.834623	24.2475	17.2261	1823.89
930	-15.4587	47.4638	West Coast	0.51	-0.31		1	0.826161	17.3249	17.1747	1779.7
931	-15.4531	47.4425	West Coast	0.06	-0.16		1	0.826161	10.8432	17.1747	1779.7
932	-15.4508	47.4457	West Coast	0.11	-0.16		1	0.826161	10.8432	17.1747	1779.7
933	-15.4499	47.4383	West Coast	0.22	-0.06		0.912281	0.826161	10.8432	17.1747	1779.7
934	-15.4339	47.9195	West Coast	0.77	-0.47		0.835648	0.858394	24.2475	23.779	2472.68
935	-15.4312	47.7912	West Coast	0.71	-0.12		0.610909	0.859644	21.2429	23.6803	2363.81
936	-15.4271	47.6196	West Coast	0.31	-0.18		0.841197	0.834623	19.2218	17.2261	1823.89
937	-15.4255	47.9092	West Coast	0.32	-0.24		0.656023	0.858394	24.2475	23.779	2472.68
938	-15.4241	47.7893	West Coast	0.22	-0.57		0.975659	0.859644	21.2429	23.6803	2363.81
939	-15.4172	47.7039	West Coast	3.35	-0.54		0.970127	0.859644	19.6542	23.6803	2363.81
940	-15.4004	47.7473	West Coast	0.4	-0.57		1	0.859644	19.5649	23.6803	2363.81
941	-15.3833	47.8893	West Coast	0.09	-0.6		1	0.858394	20.6367	23.779	2472.68
942	-15.3665	47.8896	West Coast	0.23	-0.48		1	0.858394	14.349	23.779	2472.68
943	-15.3578	47.8835	West Coast	0.28	-0.48		1	0.858394	14.349	23.779	2472.68
944	-15.3568	47.939	West Coast	0.27	-0.48		1	0.858394	14.349	23.779	2472.68
945	-15.351	47.9482	West Coast	0.31	-0.48		1	0.858394	14.349	23.779	2472.68
946	-15.2143	47.9907	West Coast	0.2	0.22		1	0.809294	16.6407	15.7346	307.345
947	-15.0958	47.8614	West Coast	0.11	0.35		0.887712	0.824968	15.0184	17.8508	277.543
948	-15.0766	47.8686	West Coast	0.26	0.27		0.942693	0.824968	15.6896	17.8508	277.543
949	-15.0419	47.8876	West Coast	0.09	0.22		0.995272	0.824968	15.0184	17.8508	277.543
950	-15.0381	47.8918	West Coast	0.15	0.36		0.857664	0.824968	15.9246	17.8508	277.543
951	-15.0345	47.8623	West Coast	0.11	0.18		1	0.824968	16.6582	17.8508	277.543
952	-15.0246	47.8958	West Coast	0.14	0.21		0.990775	0.824968	15.9246	17.8508	277.543
953	-14.987	48.0494	West Coast	0.38	0		1	0.722415	16.6817	23.3281	675.701
954	-14.9333	47.9675	West Coast	0.4	-0.69		1	0.740151	116.811	24.5594	628.968
955	-14.9282	48.0642	West Coast	0.11	-0.38		1	0.740151	47.9801	24.5594	628.968
956	-14.8329	47.385	West Coast	0.15	1.23		0.882083	0.878114	5.88086	5.88086	83.4891
957	-14.8324	47.3697	West Coast	0.17	0.76		0.998296	0.879789	5.88086	5.88086	300
958	-14.8291	47.3321	West Coast	0.28	0.81		1	1	5.88086	5.88086	139.813
959	-14.8129	47.4056	West Coast	1.98	1.29		0.940832	0.785928	5.88086	5.88086	81.5035
960	-14.8034	48.1082	West Coast	0.41	-0.41		1	0.869764	24.564	21.0664	1046.44
961	-14.7943	47.4268	West Coast	0.29	0.75		0.975045	0.992887	5.88086	5.88086	204.085
962	-14.7821	48.0946	West Coast	0.06	-0.41		1	0.869764	24.564	21.0664	1046.44
963	-14.7656	48.1291	West Coast	0.26	-0.84		1	0.919119	24.564	17.9567	5147.73
964	-14.7566	47.4564	West Coast	0.17	0.94		1	1	5.88086	5.88086	87.7016
965	-14.7466	47.4759	West Coast	0.04	0.97		0.704023	1	5.88086	5.88086	300
966	-14.7389	48.0766	West Coast	0.87	-0.37		0.961749	0.88214	24.8156	20.4373	1047.61
967	-14.7304	48.1324	West Coast	0.06	-0.84		1	0.919119	24.6911	17.9567	5147.73
968	-14.7177	48.0679	West Coast	0.04	-0.42		1	0.88214	24.8156	20.4373	1047.61
969	-14.7012	47.4645	West Coast	0.11	1.27		0.570213	0.825516	5.88086	5.88086	428.885
970	-14.6952	48.142	West Coast	4.5	-0.83		0.974782	0.919119	26.1795	17.9567	5147.73
971	-14.6657	48.0542	West Coast	0.95	-0.44		1	0.88214	26.654	20.4373	1047.61
972	-14.5823	48.1949	West Coast	0.06	0.04		0.982097	0.668187	26.6541	13.1102	916.581
973	-14.5752	48.2065	West Coast	0.18	0.02		1	0.668187	26.6541	13.1102	916.581
