# Supplementary material for: Profound and pervasive degradation of Madagascar’s freshwater wetlands and links with biodiversity
Source: PLoS One. 2017 Aug 8;12(8):e0182673. doi: 10.1371/journal.pone.0182673 (PMC5549726; doi:10.1371/journal.pone.0182673)
Supplement: S4 Table — (XLSX) [file pone.0182673.s004.xlsx]

## Sheet: glyn survey
				Bird surveys
Survey	Wetland	Latitude	Longitude	White-backed duck	Madagascar Teal	Madagascar grebe	Madagascar pond heron	Humblot's heron	Madagascar fish eagle	Madagascar jacana	Total endemic species	PC1 score	Predicted endemic bird species
A.Bamford, unpublished data	Ambonara	-17.0059	45.5408	100	0	100	0	0	0	50	3	1.882	1.17
A.Bamford, unpublished data	Ambonara	-17.0277	45.5199	30	0	40	1	0	0	20	4	1.632	1.08
Rabearivony et al. (2010)	Mandrozo	-17.5333	44.0833	0	0	0	1	1	1	1	4	1.45	1.02
Young et al. (2014)	A02	-18.8509	44.4589	0	0	0	2	6	2	0	3	1.255	0.96
Young et al. (2014)	A06	-19.1986	44.5391	0	0	0	1	3	2	0	3	1.572	1.06
Young et al. (2014)	B15	-19.6057	45.3784	0	0	0	0	1	0	0	1	-0.29	0.59
Young et al. (2014)	B06	-19.6322	44.9838	0	0	0	0	0	0	0	0	0.176	0.68
Young et al. (2014)	B16	-19.6237	45.3819	0	0	0	0	1	0	0	1	0.423	0.74
Young et al. (2014)	B17	-19.6259	45.3838	0	0	0	0	0	0	0	0	0.162	0.68
Young et al. (2014)	B07	-19.6501	45.3308	0	0	0	0	3	0	0	1	-0.131	0.62
Young et al. (2014)	B03	-19.6291	44.7144	0	0	0	0	1	2	0	2	-0.186	0.61
Young et al. (2014)	B02	-19.6588	44.7069	0	0	0	1	1	0	0	2	-0.401	0.57
Young et al. (2014)	B08	-19.749	44.7412	0	0	0	0	8	1	0	2	-0.189	0.61
Young et al. (2014)	B04	-19.6975	44.8446	0	0	0	0	2	0	0	1	0.143	0.67
Young et al. (2014)	B10	-19.7247	44.9738	0	0	0	0	1	0	0	1	-0.162	0.61
Young et al. (2014)	B13	-19.7445	45.0433	0	0	0	0	1	0	0	1	0.632	0.79
Young et al. (2014)	B05	-19.7437	44.8584	0	0	0	0	1	2	0	2	0.225	0.69
Young et al. (2014)	B01	-19.7661	44.5689	0	0	0	1	3	0	0	2	0.071	0.66
Young et al. (2014)	C03	-19.9221	44.5493	0	17	0	1	11	0	0	3	2.592	1.47
Young et al. (2014)	C05	-20.888	43.8973	0	9	0	1	8	0	0	3	3.321	1.85
Young et al. (2014)	C06	-20.9059	43.8931	0	2	0	0	0	0	0	1	3.445	1.93
Gardner et al. (2009)	PK32			1	0	0	0	1	0	0	2	2.61	1.48
